# Supplementary material for: Poly[bis­[μ-1,4-bis­(imidazol-1-ylmeth­yl)benzene]­dichloridomanganese(II)]
Source: Acta Crystallogr Sect E Struct Rep Online. 2011 Jul 30;67(Pt 8):m1156. doi: 10.1107/S1600536811029485 (PMC3212256; doi:10.1107/S1600536811029485)
Supplement: Supplementary file 1 [file e-67-m1156-sup1.cif]

##############################################################################
#                                                                            #
# This CIF contains the data in a paper accepted for publication in          #
# Acta Crystallographica Section E. It conforms to the requirements of       #
# Notes for Authors for Acta Crystallographica Section E, and has been       #
# peer reviewed under the auspices of the IUCr Commission on Journals.       #
#                                                                            #
# Full details of the Crystallographic Information File format               #
# are given in the paper "The Crystallographic Information File (CIF):       #
# a New Standard Archive File for Crystallography" by S. R. Hall, F. H.      #
# Allen and I. D. Brown [Acta Cryst. (1991), A47, 655-685].                  #
#                                                                            #
# The current version of the core CIF dictionary is obtainable from          #
# ftp://ftp.iucr.org/pub/cif_core.dic.                                       #
#                                                                            #
# Software is freely available for graphical display of the structure(s)     #
# in this CIF. For information consult the CIF software page                 #
# http://www.iucr.org/resources/cif/software.                                #
#                                                                            #
# This file may be used for bona fide research purposes within the           #
# scientific community so long as proper attribution is given to the journal # 
# article from which it was obtained.                                        #
#                                                                            #
##############################################################################
data_I
_audit_creation_method     SHELXL-97
_chemical_name_systematic
;
Poly[bis[\m-1,4-bis(imidazol-1-ylmethyl)benzene]dichloridomanganese(II)]
;
_chemical_name_common     ?
_chemical_formula_moiety     'C28 H28 Cl2 Mn N8'
_chemical_formula_sum     'C28 H28 Cl2 Mn N8'
_chemical_formula_iupac     '[Mn Cl2 (C14 H14 N4)2]'
_chemical_formula_weight     602.42
_chemical_melting_point     ?
_symmetry_cell_setting     monoclinic
_symmetry_space_group_name_H-M     'P 21/c'
_symmetry_space_group_name_Hall     '-P 2ybc'
loop_
    _symmetry_equiv_pos_as_xyz
    'x, y, z'
    '-x, y+1/2, -z+1/2'
    '-x, -y, -z'
    'x, -y-1/2, z-1/2'
_cell_length_a     7.7812(2)
_cell_length_b     12.7910(3)
_cell_length_c     14.2575(4)
_cell_angle_alpha     90.00
_cell_angle_beta     105.539(3)
_cell_angle_gamma     90.00
_cell_volume     1367.17(6)
_cell_formula_units_Z     2
_cell_measurement_reflns_used     2678
_cell_measurement_theta_min     2.9599
_cell_measurement_theta_max     25.1310
_cell_measurement_temperature     296(2)
_exptl_crystal_description     block
_exptl_crystal_colour     yellow
_exptl_crystal_size_max     0.21
_exptl_crystal_size_mid     0.20
_exptl_crystal_size_min     0.19
_exptl_crystal_density_diffrn     1.463
_exptl_crystal_density_meas     ?
_exptl_crystal_density_method     'not measured'
_exptl_crystal_F_000     622
_exptl_absorpt_coefficient_mu     0.713
_exptl_absorpt_correction_type     multi-scan
_exptl_absorpt_process_details     '(SADABS; Bruker, 2005)'
_exptl_absorpt_correction_T_min     0.8647
_exptl_absorpt_correction_T_max     0.8765
_exptl_special_details     ?
_diffrn_ambient_temperature     296(2)
_diffrn_radiation_type     MoK\a
_diffrn_radiation_wavelength     0.71073
_diffrn_radiation_source     'fine-focus sealed tube'
_diffrn_radiation_monochromator     graphite
_diffrn_measurement_device_type     'Bruker SMART APEXII CCD area-detector'
_diffrn_measurement_method     \w
_diffrn_detector_area_resol_mean     ?
_diffrn_reflns_number     3921
_diffrn_reflns_av_R_equivalents     0.0150
_diffrn_reflns_av_sigmaI/netI     0.0241
_diffrn_reflns_theta_min     2.97
_diffrn_reflns_theta_max     25.00
_diffrn_reflns_theta_full     25.00
_diffrn_measured_fraction_theta_max     0.981
_diffrn_measured_fraction_theta_full     0.981
_diffrn_reflns_limit_h_min     -9
_diffrn_reflns_limit_h_max     9
_diffrn_reflns_limit_k_min     -7
_diffrn_reflns_limit_k_max     15
_diffrn_reflns_limit_l_min     -16
_diffrn_reflns_limit_l_max     10
_diffrn_standards_number     0
_diffrn_standards_interval_count     .
_diffrn_standards_interval_time     .
_diffrn_standards_decay_%     ?
_refine_special_details
;
Refinement of <i>F</i>^2^ against ALL reflections. The weighted <i>R</i>-factor
<i>wR</i> and goodness of fit <i>S</i> are based on <i>F</i>^2^, conventional
<i>R</i>-factors <i>R</i> are based on <i>F</i>, with <i>F</i> set to zero for
negative <i>F</i>^2^. The threshold expression of <i>F</i>^2^ >
\s(<i>F</i>^2^) is used only for calculating <i>R</i>-factors(gt) <i>etc</i>.
and is not relevant to the choice of reflections for refinement.
<i>R</i>-factors based on <i>F</i>^2^ are statistically about twice as large
as those based on <i>F</i>, and <i>R</i>- factors based on ALL data will be
even larger.
;
_reflns_number_total     2367
_reflns_number_gt     2102
_reflns_threshold_expression     I>2sigma(I)
_refine_ls_structure_factor_coef     Fsqd
_refine_ls_matrix_type     full
_refine_ls_R_factor_all     0.0320
_refine_ls_R_factor_gt     0.0276
_refine_ls_wR_factor_gt     0.0908
_refine_ls_wR_factor_ref     0.0934
_refine_ls_goodness_of_fit_ref     1.040
_refine_ls_restrained_S_all     1.040
_refine_ls_number_reflns     2367
_refine_ls_number_parameters     178
_refine_ls_number_restraints     0
_refine_ls_hydrogen_treatment     constr
_refine_ls_weighting_scheme     calc
_refine_ls_weighting_details
                 'calc w=1/[\s^2^(Fo^2^)+(0.0690P)^2^] where P=(Fo^2^+2Fc^2^)/3'
_atom_sites_solution_hydrogens     geom
_atom_sites_solution_primary     direct
_atom_sites_solution_secondary     difmap
_refine_ls_shift/su_max     0.000
_refine_ls_shift/su_mean     0.000
_refine_diff_density_max     0.239
_refine_diff_density_min     -0.246
_refine_ls_extinction_method     none
_refine_ls_extinction_coef     ?
loop_
    _atom_type_symbol
    _atom_type_description
    _atom_type_scat_dispersion_real
    _atom_type_scat_dispersion_imag
    _atom_type_scat_source
    'C' 'C' 0.0033 0.0016
                         'International Tables Vol C Tables 4.2.6.8 and 6.1.1.4'
    'H' 'H' 0.0000 0.0000
                         'International Tables Vol C Tables 4.2.6.8 and 6.1.1.4'
    'N' 'N' 0.0061 0.0033
                         'International Tables Vol C Tables 4.2.6.8 and 6.1.1.4'
    'Cl' 'Cl' 0.1484 0.1585
                         'International Tables Vol C Tables 4.2.6.8 and 6.1.1.4'
    'Mn' 'Mn' 0.3368 0.7283
                         'International Tables Vol C Tables 4.2.6.8 and 6.1.1.4'
_computing_data_collection     'APEX2 (Bruker, 2005)'
_computing_cell_refinement     'SAINT (Bruker, 2005)'
_computing_data_reduction     'SAINT (Bruker, 2005)'
_computing_structure_solution     'SHELXTL (Sheldrick, 2008)'
_computing_structure_refinement     'SHELXTL (Sheldrick, 2008)'
_computing_molecular_graphics     'DIAMOND (Brandenburg, 2010)'
_computing_publication_material     'SHELXTL (Sheldrick, 2008)'
loop_
    _atom_site_type_symbol
    _atom_site_label
    _atom_site_fract_x
    _atom_site_fract_y
    _atom_site_fract_z
    _atom_site_U_iso_or_equiv
    _atom_site_adp_type
    _atom_site_calc_flag
    _atom_site_refinement_flags
    _atom_site_occupancy
    _atom_site_symmetry_multiplicity
    _atom_site_disorder_assembly
    _atom_site_disorder_group
    Mn Mn1 0.0000 0.0000 0.0000 0.02539(15) Uani d S 1 2 . .
    N N1 -0.0491(2) -0.09844(11) 0.12272(9) 0.0311(3) Uani d . 1 1 . .
    N N2 -0.1216(2) -0.12917(11) 0.25951(10) 0.0313(4) Uani d . 1 1 . .
    N N3 0.21756(19) 0.07932(11) 0.11619(9) 0.0305(3) Uani d . 1 1 . .
    N N4 0.3569(2) 0.14248(11) 0.26047(10) 0.0314(4) Uani d . 1 1 . .
    Cl Cl1 -0.22693(6) 0.13438(3) 0.02653(3) 0.03544(16) Uani d . 1 1 . .
    C C1 0.0739(2) -0.16467(14) 0.18007(12) 0.0330(4) Uani d . 1 1 . .
    H H1 0.1721 -0.1924 0.1632 0.040 Uiso calc R 1 1 . .
    C C2 0.0323(3) -0.18392(14) 0.26455(12) 0.0332(4) Uani d . 1 1 . .
    H H2 0.0952 -0.2257 0.3157 0.040 Uiso calc R 1 1 . .
    C C3 -0.1654(2) -0.07860(14) 0.17360(11) 0.0314(4) Uani d . 1 1 . .
    H H3 -0.2644 -0.0354 0.1526 0.038 Uiso calc R 1 1 . .
    C C4 -0.2131(3) -0.11906(15) 0.33668(13) 0.0408(5) Uani d . 1 1 . .
    H H4A -0.2361 -0.1881 0.3587 0.049 Uiso calc R 1 1 . .
    H H4B -0.3269 -0.0846 0.3107 0.049 Uiso calc R 1 1 . .
    C C5 -0.1034(2) -0.05720(14) 0.42203(12) 0.0315(4) Uani d . 1 1 . .
    C C6 -0.0835(3) 0.04960(15) 0.41478(12) 0.0377(4) Uani d . 1 1 . .
    H H6 -0.1397 0.0835 0.3570 0.045 Uiso calc R 1 1 . .
    C C7 0.0182(3) 0.10667(15) 0.49176(12) 0.0382(5) Uani d . 1 1 . .
    H H7 0.0296 0.1786 0.4858 0.046 Uiso calc R 1 1 . .
    C C8 0.3906(3) 0.10316(15) 0.11778(13) 0.0379(4) Uani d . 1 1 . .
    H H8 0.4403 0.0942 0.0658 0.046 Uiso calc R 1 1 . .
    C C9 0.4773(3) 0.14128(15) 0.20553(13) 0.0407(5) Uani d . 1 1 . .
    H H9 0.5958 0.1627 0.2252 0.049 Uiso calc R 1 1 . .
    C C10 0.2038(2) 0.10424(13) 0.20375(12) 0.0307(4) Uani d . 1 1 . .
    H H10 0.1002 0.0962 0.2237 0.037 Uiso calc R 1 1 . .
    C C11 0.3886(3) 0.17165(15) 0.36308(12) 0.0385(5) Uani d . 1 1 . .
    H H11A 0.2796 0.2005 0.3731 0.046 Uiso calc R 1 1 . .
    H H11B 0.4790 0.2259 0.3784 0.046 Uiso calc R 1 1 . .
    C C12 0.4485(2) 0.08073(13) 0.43225(11) 0.0287(4) Uani d . 1 1 . .
    C C13 0.5545(3) 0.10091(14) 0.52584(12) 0.0344(4) Uani d . 1 1 . .
    H H13 0.5921 0.1688 0.5437 0.041 Uiso calc R 1 1 . .
    C C14 0.3964(3) -0.02103(14) 0.40819(12) 0.0347(4) Uani d . 1 1 . .
    H H14 0.3263 -0.0358 0.3458 0.042 Uiso calc R 1 1 . .
loop_
    _atom_site_aniso_label
    _atom_site_aniso_U_11
    _atom_site_aniso_U_22
    _atom_site_aniso_U_33
    _atom_site_aniso_U_12
    _atom_site_aniso_U_13
    _atom_site_aniso_U_23
    Mn1 0.0305(2) 0.0259(2) 0.0201(2) 0.00112(14) 0.00755(16) 0.00075(13)
    N1 0.0381(8) 0.0307(8) 0.0249(7) -0.0003(7) 0.0091(6) 0.0020(6)
    N2 0.0398(9) 0.0327(8) 0.0225(7) -0.0088(7) 0.0107(6) -0.0040(6)
    N3 0.0309(8) 0.0342(8) 0.0262(7) 0.0028(6) 0.0072(6) 0.0002(6)
    N4 0.0355(9) 0.0307(8) 0.0246(7) 0.0000(6) 0.0019(6) 0.0038(6)
    Cl1 0.0383(3) 0.0308(3) 0.0415(3) 0.00726(19) 0.0182(2) -0.00047(18)
    C1 0.0372(10) 0.0295(9) 0.0317(9) 0.0010(8) 0.0083(8) -0.0001(7)
    C2 0.0402(10) 0.0321(9) 0.0249(8) -0.0034(8) 0.0045(7) 0.0022(7)
    C3 0.0382(10) 0.0319(9) 0.0248(8) -0.0013(8) 0.0097(7) -0.0006(7)
    C4 0.0500(12) 0.0496(12) 0.0279(9) -0.0173(9) 0.0196(9) -0.0101(8)
    C5 0.0376(10) 0.0340(9) 0.0257(8) -0.0051(8) 0.0136(8) -0.0053(7)
    C6 0.0496(12) 0.0369(10) 0.0243(8) 0.0018(9) 0.0061(8) 0.0065(8)
    C7 0.0590(13) 0.0260(9) 0.0327(10) -0.0029(9) 0.0175(9) 0.0003(7)
    C8 0.0360(11) 0.0464(11) 0.0329(10) 0.0021(9) 0.0119(8) 0.0010(8)
    C9 0.0305(10) 0.0439(11) 0.0443(11) -0.0025(9) 0.0043(9) 0.0059(9)
    C10 0.0310(9) 0.0322(9) 0.0281(9) -0.0011(8) 0.0064(7) 0.0012(7)
    C11 0.0523(12) 0.0309(10) 0.0262(9) -0.0010(9) 0.0000(8) -0.0019(8)
    C12 0.0309(9) 0.0292(9) 0.0239(8) -0.0021(7) 0.0035(7) -0.0009(7)
    C13 0.0425(10) 0.0264(9) 0.0292(9) -0.0078(8) 0.0011(8) -0.0032(7)
    C14 0.0403(11) 0.0346(10) 0.0218(8) -0.0039(8) -0.0044(8) -0.0024(7)
_geom_special_details
;
All e.s.d.'s (except the e.s.d. in the dihedral angle between two l.s. planes)
are estimated using the full covariance matrix. The cell e.s.d.'s are taken
into account individually in the estimation of e.s.d.'s in distances, angles
and torsion angles; correlations between e.s.d.'s in cell parameters are only
used when they are defined by crystal symmetry. An approximate (isotropic)
treatment of cell e.s.d.'s is used for estimating e.s.d.'s involving l.s.
planes.
;
loop_
    _geom_bond_atom_site_label_1
    _geom_bond_atom_site_label_2
    _geom_bond_site_symmetry_2
    _geom_bond_distance
    _geom_bond_publ_flag
    Mn1 N1 3 2.2695(13) ?
    Mn1 N1 . 2.2695(13) y
    Mn1 N3 3 2.2665(14) ?
    Mn1 N3 . 2.2665(14) y
    Mn1 Cl1 3 2.5639(4) ?
    Mn1 Cl1 . 2.5639(4) y
    N1 C3 . 1.327(2) ?
    N1 C1 . 1.373(2) ?
    N2 C3 . 1.346(2) ?
    N2 C2 . 1.373(2) ?
    N2 C4 . 1.468(2) ?
    N3 C10 . 1.320(2) ?
    N3 C8 . 1.375(2) ?
    N4 C10 . 1.340(2) ?
    N4 C9 . 1.373(2) ?
    N4 C11 . 1.465(2) ?
    C1 C2 . 1.351(2) ?
    C1 H1 . 0.9300 ?
    C2 H2 . 0.9300 ?
    C3 H3 . 0.9300 ?
    C4 C5 . 1.509(2) ?
    C4 H4A . 0.9700 ?
    C4 H4B . 0.9700 ?
    C5 C6 . 1.382(3) ?
    C5 C7 3_556 1.384(2) ?
    C6 C7 . 1.378(3) ?
    C6 H6 . 0.9300 ?
    C7 C5 3_556 1.384(2) ?
    C7 H7 . 0.9300 ?
    C8 C9 . 1.344(3) ?
    C8 H8 . 0.9300 ?
    C9 H9 . 0.9300 ?
    C10 H10 . 0.9300 ?
    C11 C12 . 1.515(2) ?
    C11 H11A . 0.9700 ?
    C11 H11B . 0.9700 ?
    C12 C14 . 1.379(2) ?
    C12 C13 . 1.392(2) ?
    C13 C14 3_656 1.372(2) ?
    C13 H13 . 0.9300 ?
    C14 C13 3_656 1.372(2) ?
    C14 H14 . 0.9300 ?
loop_
    _geom_angle_atom_site_label_1
    _geom_angle_atom_site_label_2
    _geom_angle_atom_site_label_3
    _geom_angle_site_symmetry_1
    _geom_angle_site_symmetry_3
    _geom_angle
    _geom_angle_publ_flag
    N3 Mn1 N3 3 . 180.00(12) ?
    N3 Mn1 N1 3 3 86.10(5) ?
    N3 Mn1 N1 . 3 93.90(5) ?
    N3 Mn1 N1 3 . 93.90(5) ?
    N3 Mn1 N1 . . 86.10(5) ?
    N1 Mn1 N1 3 . 180.00(10) ?
    N3 Mn1 Cl1 3 3 90.07(4) ?
    N3 Mn1 Cl1 . 3 89.93(4) ?
    N1 Mn1 Cl1 3 3 89.62(4) ?
    N1 Mn1 Cl1 . 3 90.38(4) ?
    N3 Mn1 Cl1 3 . 89.93(4) ?
    N3 Mn1 Cl1 . . 90.07(4) ?
    N1 Mn1 Cl1 3 . 90.38(4) ?
    N1 Mn1 Cl1 . . 89.62(4) ?
    Cl1 Mn1 Cl1 3 . 180.00(2) ?
    C3 N1 C1 . . 105.16(14) ?
    C3 N1 Mn1 . . 126.56(12) ?
    C1 N1 Mn1 . . 124.54(12) ?
    C3 N2 C2 . . 107.31(15) ?
    C3 N2 C4 . . 125.77(16) ?
    C2 N2 C4 . . 126.68(15) ?
    C10 N3 C8 . . 104.94(15) ?
    C10 N3 Mn1 . . 124.43(12) ?
    C8 N3 Mn1 . . 130.38(11) ?
    C10 N4 C9 . . 106.47(14) ?
    C10 N4 C11 . . 125.48(16) ?
    C9 N4 C11 . . 127.90(16) ?
    C2 C1 N1 . . 110.37(17) ?
    C2 C1 H1 . . 124.8 ?
    N1 C1 H1 . . 124.8 ?
    C1 C2 N2 . . 105.93(15) ?
    C1 C2 H2 . . 127.0 ?
    N2 C2 H2 . . 127.0 ?
    N1 C3 N2 . . 111.22(16) ?
    N1 C3 H3 . . 124.4 ?
    N2 C3 H3 . . 124.4 ?
    N2 C4 C5 . . 111.57(15) ?
    N2 C4 H4A . . 109.3 ?
    C5 C4 H4A . . 109.3 ?
    N2 C4 H4B . . 109.3 ?
    C5 C4 H4B . . 109.3 ?
    H4A C4 H4B . . 108.0 ?
    C6 C5 C7 . 3_556 118.81(15) ?
    C6 C5 C4 . . 120.56(16) ?
    C7 C5 C4 3_556 . 120.62(16) ?
    C7 C6 C5 . . 121.07(16) ?
    C7 C6 H6 . . 119.5 ?
    C5 C6 H6 . . 119.5 ?
    C6 C7 C5 . 3_556 120.11(18) ?
    C6 C7 H7 . . 119.9 ?
    C5 C7 H7 3_556 . 119.9 ?
    C9 C8 N3 . . 109.95(16) ?
    C9 C8 H8 . . 125.0 ?
    N3 C8 H8 . . 125.0 ?
    C8 C9 N4 . . 106.61(16) ?
    C8 C9 H9 . . 126.7 ?
    N4 C9 H9 . . 126.7 ?
    N3 C10 N4 . . 112.02(16) ?
    N3 C10 H10 . . 124.0 ?
    N4 C10 H10 . . 124.0 ?
    N4 C11 C12 . . 113.24(15) ?
    N4 C11 H11A . . 108.9 ?
    C12 C11 H11A . . 108.9 ?
    N4 C11 H11B . . 108.9 ?
    C12 C11 H11B . . 108.9 ?
    H11A C11 H11B . . 107.7 ?
    C14 C12 C13 . . 118.21(15) ?
    C14 C12 C11 . . 122.95(15) ?
    C13 C12 C11 . . 118.78(15) ?
    C14 C13 C12 3_656 . 120.25(16) ?
    C14 C13 H13 3_656 . 119.9 ?
    C12 C13 H13 . . 119.9 ?
    C13 C14 C12 3_656 . 121.54(15) ?
    C13 C14 H14 3_656 . 119.2 ?
    C12 C14 H14 . . 119.2 ?
loop_
    _geom_torsion_atom_site_label_1
    _geom_torsion_atom_site_label_2
    _geom_torsion_atom_site_label_3
    _geom_torsion_atom_site_label_4
    _geom_torsion_site_symmetry_1
    _geom_torsion_site_symmetry_2
    _geom_torsion_site_symmetry_3
    _geom_torsion_site_symmetry_4
    _geom_torsion
    _geom_torsion_publ_flag
    N3 Mn1 N1 C3 3 . . . -87.09(14) ?
    N3 Mn1 N1 C3 . . . . 92.91(14) ?
    Cl1 Mn1 N1 C3 3 . . . -177.19(14) ?
    Cl1 Mn1 N1 C3 . . . . 2.81(14) ?
    N3 Mn1 N1 C1 3 . . . 118.00(13) ?
    N3 Mn1 N1 C1 . . . . -62.00(13) ?
    Cl1 Mn1 N1 C1 3 . . . 27.91(13) ?
    Cl1 Mn1 N1 C1 . . . . -152.09(13) ?
    N1 Mn1 N3 C10 3 . . . 139.92(14) ?
    N1 Mn1 N3 C10 . . . . -40.08(14) ?
    Cl1 Mn1 N3 C10 3 . . . -130.47(14) ?
    Cl1 Mn1 N3 C10 . . . . 49.53(14) ?
    N1 Mn1 N3 C8 3 . . . -46.74(16) ?
    N1 Mn1 N3 C8 . . . . 133.26(16) ?
    Cl1 Mn1 N3 C8 3 . . . 42.87(15) ?
    Cl1 Mn1 N3 C8 . . . . -137.13(15) ?
    C3 N1 C1 C2 . . . . -0.28(19) ?
    Mn1 N1 C1 C2 . . . . 159.05(12) ?
    N1 C1 C2 N2 . . . . 0.6(2) ?
    C3 N2 C2 C1 . . . . -0.67(19) ?
    C4 N2 C2 C1 . . . . -175.37(15) ?
    C1 N1 C3 N2 . . . . -0.16(19) ?
    Mn1 N1 C3 N2 . . . . -158.94(11) ?
    C2 N2 C3 N1 . . . . 0.53(19) ?
    C4 N2 C3 N1 . . . . 175.29(15) ?
    C3 N2 C4 C5 . . . . -106.8(2) ?
    C2 N2 C4 C5 . . . . 67.0(2) ?
    N2 C4 C5 C6 . . . . 72.4(2) ?
    N2 C4 C5 C7 . . . 3_556 -106.34(19) ?
    C7 C5 C6 C7 3_556 . . . -0.4(3) ?
    C4 C5 C6 C7 . . . . -179.12(18) ?
    C5 C6 C7 C5 . . . 3_556 0.4(3) ?
    C10 N3 C8 C9 . . . . 0.2(2) ?
    Mn1 N3 C8 C9 . . . . -174.10(13) ?
    N3 C8 C9 N4 . . . . -0.5(2) ?
    C10 N4 C9 C8 . . . . 0.5(2) ?
    C11 N4 C9 C8 . . . . 176.26(17) ?
    C8 N3 C10 N4 . . . . 0.1(2) ?
    Mn1 N3 C10 N4 . . . . 174.89(11) ?
    C9 N4 C10 N3 . . . . -0.4(2) ?
    C11 N4 C10 N3 . . . . -176.28(15) ?
    C10 N4 C11 C12 . . . . 86.3(2) ?
    C9 N4 C11 C12 . . . . -88.6(2) ?
    N4 C11 C12 C14 . . . . -30.7(2) ?
    N4 C11 C12 C13 . . . . 152.19(17) ?
    C14 C12 C13 C14 . . . 3_656 -0.5(3) ?
    C11 C12 C13 C14 . . . 3_656 176.75(18) ?
    C13 C12 C14 C13 . . . 3_656 0.5(3) ?
    C11 C12 C14 C13 . . . 3_656 -176.62(19) ?
loop_
    _geom_hbond_atom_site_label_D
    _geom_hbond_atom_site_label_H
    _geom_hbond_atom_site_label_A
    _geom_hbond_site_symmetry_A
    _geom_hbond_distance_DH
    _geom_hbond_distance_HA
    _geom_hbond_distance_DA
    _geom_hbond_angle_DHA
    C4 H4A Cg 2_545 0.97 2.65 3.522(2) 150
data_global
_journal_date_recd_electronic     2011-06-27
_journal_date_accepted     2011-07-21
_journal_name_full     'Acta Crystallographica, Section E'
_journal_year     2011
_journal_volume     67
_journal_issue      8
_journal_page_first     m1156
_journal_page_last     m1156
_journal_paper_category     QM
_journal_coeditor_code     XU5253
_publ_contact_author_name     'Wen-Wen Shan'
_publ_contact_author_address
;
North China University of Water Conservancy and Electric Power
Zhengzhou 450011
People's Republic of China
;
_publ_contact_author_email     'hbsysww@163.com'
_publ_contact_author_fax     ?
_publ_contact_author_phone     ?
_publ_section_title
;
Poly[bis[\m-1,4-bis(imidazol-1-ylmethyl)benzene]dichloridomanganese(II)]
;
loop_
    _publ_author_name
    _publ_author_address
    'Mei, Chong-Zhen'
;
North China University of Water Conservancy and Electric Power
Zhengzhou 450011
People's Republic of China
;
    'Shan, Wen-Wen'
;
North China University of Water Conservancy and Electric Power
Zhengzhou 450011
People's Republic of China
;
    'Li, Kai-Hui'
;
North China University of Water Conservancy and Electric Power
Zhengzhou 450011
People's Republic of China
;
