# Supplementary material for: Poly[bis­[μ-1,4-bis­(imidazol-1-ylmeth­yl)benzene]­dichloridomanganese(II)]
Source: Acta Crystallogr Sect E Struct Rep Online. 2011 Jul 30;67(Pt 8):m1156. doi: 10.1107/S1600536811029485 (PMC3212256; doi:10.1107/S1600536811029485)
Supplement: Supplementary file 2 [file e-67-m1156-Isup2.hkl]

# 
# h,k,l, Fc-squared, Fo-squared, sigma(Fo-squared) and status flag 
# 
data_I
_shelx_title ' a in P21/c ' 
_shelx_refln_list_code          4 
_shelx_F_calc_maximum      164.99 
_exptl_crystal_F_000       622.00 
_reflns_d_resolution_high  0.8409 
 
loop_ 
 _symmetry_equiv_pos_as_xyz 
 'x, y, z' 
 '-x, y+1/2, -z+1/2' 
 '-x, -y, -z' 
 'x, -y-1/2, z-1/2' 
 
_cell_length_a     7.7812 
_cell_length_b    12.7910 
_cell_length_c    14.2575 
_cell_angle_alpha  90.000 
_cell_angle_beta  105.539 
_cell_angle_gamma  90.000 
 
_shelx_F_squared_multiplier     1.000 
 
loop_ 
 _refln_index_h 
 _refln_index_k 
 _refln_index_l 
 _refln_F_squared_calc 
 _refln_F_squared_meas 
 _refln_F_squared_sigma 
 _refln_observed_status 
   2   0   0     2893.56     2831.24     49.57 o 
   3   0   0        2.73        1.57      2.35 o 
   4   0   0     1387.99     1296.91     27.39 o 
   5   0   0     4028.17     3968.49     73.57 o 
   6   0   0       65.70       85.83      6.52 o 
   7   0   0      222.14      205.33     10.70 o 
   8   0   0      191.33      204.80     12.00 o 
   1   1   0     2089.10     1804.36     31.57 o 
   2   1   0      615.58      562.96      8.76 o 
   3   1   0      924.35     1014.75     15.13 o 
   4   1   0       72.50       95.65      3.78 o 
   5   1   0      539.35      575.15     11.62 o 
   6   1   0       14.84       15.59      5.22 o 
   7   1   0       21.32       21.99      3.68 o 
   8   1   0        6.08        9.78      3.31 o 
   0   2   0    11478.26    10352.09    171.67 o 
   1   2   0     2264.87     2118.56     26.00 o 
   2   2   0     1348.95     1317.66     19.83 o 
   3   2   0      295.60      268.71      4.15 o 
   4   2   0      267.98      245.15      4.23 o 
   5   2   0      624.80      596.97      8.45 o 
   6   2   0      104.43      105.92      2.96 o 
   7   2   0      253.40      263.77      8.76 o 
   8   2   0       63.98       71.58      5.26 o 
   1   3   0     4990.41     4750.50     57.09 o 
   2   3   0     1432.48     1493.28     19.41 o 
   3   3   0      957.50     1150.38     15.71 o 
   4   3   0       25.76       31.46      3.52 o 
   5   3   0       30.19       28.66      1.45 o 
   6   3   0       71.07       68.09      3.91 o 
   7   3   0      134.18      124.71      9.13 o 
   8   3   0        2.56        3.13      3.91 o 
   0   4   0    27221.43    26089.59    431.52 o 
   1   4   0      496.08      485.27     11.48 o 
   2   4   0     3107.27     3232.33     40.10 o 
   3   4   0     3358.71     3590.42     44.86 o 
   4   4   0        2.82        1.83      2.35 o 
   5   4   0       51.88       49.57      5.48 o 
   6   4   0      589.44      576.32     18.52 o 
   7   4   0     1112.59     1069.93     28.96 o 
   8   4   0       39.78       43.05      6.78 o 
   1   5   0      511.09      528.31     12.78 o 
   2   5   0     1500.85     1563.41     21.28 o 
   3   5   0     1560.95     1589.96     25.96 o 
   4   5   0      196.25      189.15      8.61 o 
   5   5   0      726.82      732.60     20.61 o 
   6   5   0       89.47       90.79      7.04 o 
   7   5   0        0.49        3.39      4.96 o 
   8   5   0       51.32       68.62      7.83 o 
   0   6   0      119.03       90.53      4.70 o 
   1   6   0      282.20      243.68      8.09 o 
   2   6   0      764.58      668.60     11.13 o 
   3   6   0     2415.25     2474.18     32.78 o 
   4   6   0      197.21      190.89      4.82 o 
   5   6   0      240.16      243.68     10.96 o 
   6   6   0      186.22      198.54     10.70 o 
   7   6   0       14.05       11.48      4.96 o 
   8   6   0      282.93      288.55     14.61 o 
   1   7   0      653.69      683.29     16.96 o 
   2   7   0      564.43      611.80     15.91 o 
   3   7   0      654.61      705.98     18.78 o 
   4   7   0       80.84       73.73      7.83 o 
   5   7   0       25.49       27.65      4.70 o 
   6   7   0      259.88      254.63     12.52 o 
   7   7   0       58.08       60.79      6.78 o 
   0   8   0     2501.91     2336.84     45.40 o 
   1   8   0      155.61      149.23      7.31 o 
   2   8   0        6.80       21.65      3.91 o 
   3   8   0      138.65      135.67      7.57 o 
   4   8   0     1187.42     1173.51     28.70 o 
   5   8   0      805.02      886.79     24.79 o 
   6   8   0      101.92      115.32      8.87 o 
   7   8   0        0.93        2.61      3.91 o 
   1   9   0     1290.01     1288.32     20.48 o 
   2   9   0       78.92       89.75      6.26 o 
   3   9   0      399.39      412.48     14.09 o 
   4   9   0      374.94      381.43     14.09 o 
   5   9   0      309.66      293.77     13.31 o 
   6   9   0      299.10      291.68     14.09 o 
   7   9   0       47.11       50.35      6.78 o 
   0  10   0      423.81      460.48     14.35 o 
   1  10   0      368.70      387.62     13.04 o 
   2  10   0     1007.10      998.97     25.31 o 
   3  10   0      592.40      561.97     17.74 o 
   4  10   0      484.08      495.18     17.48 o 
   5  10   0      653.94      642.33     21.13 o 
   6  10   0      188.65      186.28     11.22 o 
   1  11   0       26.21       32.41      6.13 o 
   2  11   0      218.22      250.98     11.48 o 
   3  11   0        3.00        1.04      4.44 o 
   4  11   0      103.24      106.18      8.61 o 
   5  11   0        0.13        1.04      3.65 o 
   6  11   0       39.45       31.83      6.00 o 
   0  12   0      133.25      130.71      8.35 o 
   1  12   0       67.69       70.10      5.74 o 
   2  12   0      873.00      877.17     17.16 o 
   3  12   0      319.82      311.51     13.83 o 
   4  12   0       18.16       17.48      4.70 o 
   5  12   0      166.19      168.54     11.22 o 
   1  13   0      177.01      190.37     14.87 o 
   2  13   0       19.64       20.31      3.59 o 
   3  13   0      364.56      350.90     15.39 o 
   4  13   0       38.50       32.87      6.00 o 
   0  14   0      169.37      173.23     10.44 o 
   1  14   0       33.93       47.51      8.35 o 
   2  14   0       38.03       34.52      7.17 o 
   3  14   0       12.86       12.69      3.31 o 
   1  15   0        0.41        0.82      2.82 o 
  -9   1   1       69.70       74.64      7.57 o 
  -8   1   1      117.81      118.95      6.36 o 
  -7   1   1        0.70        0.39      2.95 o 
  -6   1   1      850.74      825.10     15.68 o 
  -5   1   1     2163.65     2177.92     30.99 o 
  -4   1   1     2103.54     1934.71     26.93 o 
  -3   1   1      760.47      746.05     11.81 o 
  -2   1   1    13241.96    13113.54    154.50 o 
  -1   1   1     5934.72     5564.55     65.68 o 
   1   1   1     3250.55     3102.48     37.45 o 
   2   1   1     1309.69     1170.80     16.44 o 
   3   1   1       78.96       77.49      2.95 o 
   4   1   1     4848.64     4785.85     60.60 o 
   5   1   1     1116.15     1060.77     20.35 o 
   6   1   1       32.72       30.89      3.38 o 
   7   1   1       21.56       14.99      7.57 o 
   8   1   1      272.83      262.38      9.41 o 
  -8   2   1       61.52       62.88      7.04 o 
  -7   2   1      536.73      523.36     12.82 o 
  -6   2   1      130.12      116.33      3.46 o 
  -5   2   1     1049.64     1081.00     13.70 o 
  -4   2   1        0.22        1.43      0.85 o 
  -3   2   1     1636.32     1732.93     25.18 o 
  -2   2   1        1.72        2.75      0.91 o 
  -1   2   1     5724.53     5098.61    113.49 o 
   0   2   1      119.28      123.40      3.65 o 
   1   2   1    21493.64    18505.08    306.55 o 
   2   2   1     1302.26     1319.24     17.89 o 
   3   2   1     1627.04     1679.48     31.31 o 
   4   2   1      137.26      143.39      6.39 o 
   5   2   1       10.79       13.84      0.99 o 
   6   2   1       40.45       47.94      3.78 o 
   7   2   1        3.82        5.17      2.69 o 
   8   2   1      255.98      255.34     13.04 o 
  -8   3   1       93.65       85.05      8.09 o 
  -7   3   1      491.61      499.35     17.74 o 
  -6   3   1      781.93      775.91     26.22 o 
  -5   3   1      184.98      165.52      4.38 o 
  -4   3   1       12.29        8.94      1.43 o 
  -3   3   1      370.43      335.04      6.08 o 
  -2   3   1     6798.00     6750.21     80.89 o 
  -1   3   1       77.62       71.83      1.75 o 
   0   3   1      153.58      232.46      6.26 o 
   1   3   1     1936.77     1807.75     33.13 o 
   2   3   1     2025.00     2073.87     26.39 o 
   3   3   1     5847.94     6126.62    106.71 o 
   4   3   1     1028.51     1048.02     24.26 o 
   5   3   1      385.66      415.87     13.83 o 
   6   3   1     1513.04     1497.02     35.22 o 
   7   3   1     1088.09     1061.59     29.22 o 
   8   3   1       26.14       28.18      5.48 o 
  -8   4   1       16.68        9.13      5.48 o 
  -7   4   1        1.25        3.13      3.65 o 
  -6   4   1      704.88      723.00     18.52 o 
  -5   4   1       15.79       14.86      1.42 o 
  -4   4   1      496.19      553.48      9.40 o 
  -3   4   1        7.79        8.17      1.83 o 
  -2   4   1        7.66        9.79      0.88 o 
  -1   4   1      154.53      163.12      4.32 o 
   0   4   1       19.78       22.25      1.56 o 
   1   4   1     7487.53     7664.34    130.19 o 
   2   4   1      126.08      123.61      3.18 o 
   3   4   1        6.90        9.84      0.99 o 
   4   4   1       28.46       29.48      3.65 o 
   5   4   1       44.49       42.79      5.22 o 
   6   4   1      120.91      136.45      9.13 o 
   7   4   1       44.37       41.22      6.00 o 
   8   4   1       22.35       24.00      5.22 o 
  -8   5   1      114.09      107.23      9.39 o 
  -7   5   1      709.71      695.03     22.18 o 
  -6   5   1      734.51      726.59     21.13 o 
  -5   5   1       23.91       22.60      1.87 o 
  -4   5   1     1741.11     1928.54     31.44 o 
  -3   5   1     2189.33     2084.50     27.81 o 
  -2   5   1     9540.80     9730.54    116.31 o 
  -1   5   1     2215.84     2201.97     23.35 o 
   0   5   1        1.84        2.27      1.25 o 
   1   5   1      349.98      299.25      9.13 o 
   2   5   1     1531.55     1561.36     21.34 o 
   3   5   1       65.30       55.78      2.25 o 
   4   5   1       41.62       52.70      5.22 o 
   5   5   1        7.29       11.22      4.44 o 
   6   5   1      435.49      421.35     15.65 o 
   7   5   1      544.42      549.97     19.31 o 
   8   5   1       25.73       16.70      4.96 o 
  -8   6   1       24.96       33.92      6.00 o 
  -7   6   1      189.23      187.58     11.22 o 
  -6   6   1      525.41      544.49     17.74 o 
  -5   6   1      535.23      539.27     16.96 o 
  -4   6   1       17.30       14.42      1.61 o 
  -3   6   1      565.28      521.43      9.51 o 
  -2   6   1      179.34      171.41      6.78 o 
  -1   6   1      137.00      145.84      6.00 o 
   0   6   1      450.63      427.16      8.01 o 
   1   6   1     3540.74     3744.64     67.57 o 
   2   6   1      217.91      176.28      9.52 o 
   3   6   1     1459.96     1546.63     26.61 o 
   4   6   1      124.07      119.17      5.35 o 
   5   6   1        9.83       12.26      3.65 o 
   6   6   1      153.16      146.62      9.39 o 
   7   6   1        4.99        6.52      3.91 o 
   8   6   1       72.59       78.79      9.13 o 
  -8   7   1      123.18      123.66     10.70 o 
  -7   7   1       52.33       45.92      6.26 o 
  -6   7   1        0.41        0.00      3.65 o 
  -5   7   1       42.23       41.48      5.22 o 
  -4   7   1     2348.63     2395.28     48.53 o 
  -3   7   1      796.80      815.56     20.35 o 
  -2   7   1       28.74       36.00      3.91 o 
  -1   7   1      965.12      975.23     21.65 o 
   0   7   1     3729.60     3790.44     48.42 o 
   1   7   1      946.64      918.35     21.39 o 
   2   7   1     1020.57     1091.85     25.05 o 
   3   7   1       65.66       95.90      3.47 o 
   4   7   1      649.60      666.91     11.52 o 
   5   7   1      427.04      440.39     16.18 o 
   6   7   1        0.48        4.17      4.44 o 
   7   7   1        0.26        3.39      5.22 o 
  -7   8   1        5.02        8.09      4.70 o 
  -6   8   1      361.87      335.77     14.87 o 
  -5   8   1        3.30        6.78      4.44 o 
  -4   8   1      112.31      115.32      7.83 o 
  -3   8   1        3.91        6.00      2.87 o 
  -2   8   1      213.28      219.67      8.87 o 
  -1   8   1      334.10      349.86     11.22 o 
   0   8   1        2.18        3.13      1.66 o 
   1   8   1      890.34      863.04     21.39 o 
   2   8   1       29.33       27.65      4.17 o 
   3   8   1      112.42      117.92      7.04 o 
   4   8   1       70.94       66.79      6.00 o 
   5   8   1       55.46       63.14      6.52 o 
   6   8   1       10.73        9.13      4.17 o 
   7   8   1        0.99        1.83      5.22 o 
  -7   9   1        8.81       13.31      4.70 o 
  -6   9   1        1.28        4.70      5.22 o 
  -5   9   1       27.49       32.35      5.74 o 
  -4   9   1        5.03       12.78      4.17 o 
  -3   9   1      248.43      258.29     10.96 o 
  -2   9   1      145.25      122.62      7.04 o 
  -1   9   1      473.52      460.05     12.78 o 
   0   9   1     1133.38     1169.48     18.90 o 
   1   9   1      869.29      910.58     24.26 o 
   2   9   1      295.88      290.38     11.48 o 
   3   9   1      578.64      560.14     17.74 o 
   4   9   1      262.85      224.11     11.22 o 
   5   9   1      224.69      213.41     11.22 o 
   6   9   1       29.43       33.66      5.74 o 
   7   9   1       32.60       32.61      7.31 o 
  -6  10   1      242.21      237.42     12.52 o 
  -5  10   1       22.87       17.22      4.44 o 
  -4  10   1        2.30        1.57      3.39 o 
  -3  10   1      676.26      704.42     20.35 o 
  -2  10   1      472.35      459.44     14.87 o 
  -1  10   1      709.95      740.71     14.20 o 
   0  10   1        3.62        2.22      2.30 o 
   1  10   1       95.55      103.55      7.04 o 
   2  10   1      106.08      111.40      7.83 o 
   3  10   1     1151.54     1126.03     28.70 o 
   4  10   1      168.94      157.84      9.65 o 
   5  10   1       86.95       87.66      8.09 o 
   6  10   1       30.13       34.70      6.78 o 
  -6  11   1      318.84      323.77     15.65 o 
  -5  11   1       27.87       31.05      5.48 o 
  -4  11   1       55.95       62.88      6.52 o 
  -3  11   1      534.33      523.88     17.22 o 
  -2  11   1     1410.13     1327.70     31.31 o 
  -1  11   1     1732.56     1673.52     26.29 o 
   0  11   1        5.45        1.37      2.19 o 
   1  11   1      331.49      328.02      9.02 o 
   2  11   1      257.09      231.15     11.48 o 
   3  11   1      287.41      320.12     13.31 o 
   4  11   1        0.56        0.52      3.91 o 
   5  11   1       40.69       35.48      6.52 o 
  -5  12   1       63.23       49.05      6.52 o 
  -4  12   1        6.67        5.22      4.70 o 
  -3  12   1       70.94       74.88      6.78 o 
  -2  12   1       34.27       36.44      4.04 o 
  -1  12   1      171.04      187.10      7.19 o 
   0  12   1      109.60      112.32      5.53 o 
   1  12   1      363.31      354.32     11.74 o 
   2  12   1       62.49       62.42      4.23 o 
   3  12   1       22.07       28.96      4.96 o 
   4  12   1      217.27      218.11     12.26 o 
   5  12   1       36.58       38.09      6.00 o 
  -4  13   1      174.25      191.76     11.48 o 
  -3  13   1      113.45      113.75      8.35 o 
  -2  13   1      111.15      101.46      5.44 o 
  -1  13   1      662.99      636.69     14.30 o 
   0  13   1      416.48      385.10     10.60 o 
   1  13   1      305.57      295.66     12.26 o 
   2  13   1      159.04      174.34      7.17 o 
   3  13   1       48.80       53.22      6.52 o 
   4  13   1      106.12      121.58     10.17 o 
  -3  14   1       23.51       20.48      3.59 o 
  -2  14   1       26.45       22.02      3.78 o 
  -1  14   1      227.94      239.50      8.58 o 
   0  14   1        1.87        2.93      3.12 o 
   1  14   1      160.25      149.52      6.82 o 
   2  14   1        0.02        4.38      2.56 o 
   3  14   1      115.49      111.67      7.31 o 
  -1  15   1        2.86        6.29      3.49 o 
   0  15   1      535.17      542.34     14.02 o 
   1  15   1      180.75      167.78      7.56 o 
  -9   0   2      192.78      199.06     12.52 o 
  -8   0   2        4.11        4.70      3.91 o 
  -7   0   2       39.54       30.79      5.48 o 
  -6   0   2       86.83       81.40      6.52 o 
  -5   0   2     1701.73     1636.60     34.70 o 
  -4   0   2     5722.77     5521.34     97.05 o 
  -3   0   2      259.35      231.68      7.31 o 
  -2   0   2     9712.25     8680.79    145.32 o 
   0   0   2     1889.56     2008.38     34.44 o 
   1   0   2       47.46       55.25      2.38 o 
   2   0   2      507.33      586.06      8.40 o 
   3   0   2     1761.09     1726.87     33.66 o 
   4   0   2     3345.73     3372.60     62.62 o 
   5   0   2     1736.05     1690.08     36.00 o 
   6   0   2       39.04       40.18      5.48 o 
   7   0   2      424.21      425.00     16.18 o 
   8   0   2      509.59      487.35     19.05 o 
  -9   1   2      117.87      103.98      6.46 o 
  -8   1   2      129.31      140.73      6.73 o 
  -7   1   2      232.08      223.48      7.74 o 
  -6   1   2        8.09        5.48      2.21 o 
  -5   1   2      127.73      120.94      4.80 o 
  -4   1   2      331.88      340.19      7.38 o 
  -3   1   2     3167.90     3436.42     43.26 o 
  -2   1   2     2383.16     2457.64     43.05 o 
  -1   1   2     4131.96     4139.02     77.62 o 
   0   1   2      184.81      173.44      3.04 o 
   1   1   2     8600.92     7986.56     78.89 o 
   2   1   2     1007.85     1013.26     12.25 o 
   3   1   2       36.02       38.09      2.61 o 
   4   1   2     2072.99     2054.13     22.00 o 
   5   1   2      169.58      179.18      3.86 o 
   6   1   2       39.86       40.03      4.96 o 
   7   1   2        3.35        2.82      3.22 o 
   8   1   2      334.40      308.85     10.70 o 
  -9   2   2       50.20       42.00      6.52 o 
  -8   2   2       18.22       30.26      6.52 o 
  -7   2   2       56.93       58.60      7.57 o 
  -6   2   2      261.70      268.38      5.63 o 
  -5   2   2      317.78      309.84      6.77 o 
  -4   2   2      718.44      702.87     12.00 o 
  -3   2   2     1807.03     1799.76     19.37 o 
  -2   2   2     9883.62     9481.26    106.27 o 
  -1   2   2     4070.22     3782.15     36.90 o 
   0   2   2     9389.18     8825.62    104.23 o 
   1   2   2     1025.19      955.44     21.78 o 
   2   2   2     3466.50     3393.52     56.46 o 
   3   2   2     2100.99     2122.94     36.66 o 
   4   2   2      243.77      236.09      6.45 o 
   5   2   2      309.33      293.34      7.84 o 
   6   2   2       67.75       64.98      4.33 o 
   7   2   2      370.55      368.74     10.70 o 
   8   2   2      239.69      254.25     15.26 o 
  -8   3   2        0.25        0.00      3.39 o 
  -7   3   2      200.37      194.89     10.44 o 
  -6   3   2        0.42        1.62      1.44 o 
  -5   3   2      535.55      567.64     10.09 o 
  -4   3   2      211.92      222.18      5.14 o 
  -3   3   2      995.75     1103.44     15.65 o 
  -2   3   2      770.90      886.89      8.90 o 
  -1   3   2     1098.32     1143.65     20.44 o 
   0   3   2     1541.44     1413.01     26.61 o 
   1   3   2    10876.74    10462.71    175.84 o 
   2   3   2     3642.18     3812.54     75.14 o 
   3   3   2        2.40        3.39      2.09 o 
   4   3   2      506.66      520.27     10.51 o 
   5   3   2      148.34      167.12      5.90 o 
   6   3   2      251.68      248.14      8.02 o 
   7   3   2       49.46       49.31      6.26 o 
   8   3   2      216.08      214.46     13.04 o 
  -8   4   2      122.66      121.58      9.39 o 
  -7   4   2      358.07      371.25     14.87 o 
  -6   4   2      884.47      880.49     14.60 o 
  -5   4   2       67.32       69.95      2.99 o 
  -4   4   2       48.95       65.66      2.75 o 
  -3   4   2      972.29      952.63     11.48 o 
  -2   4   2     3955.04     4062.17     35.38 o 
  -1   4   2      383.06      382.03      5.41 o 
   0   4   2     1921.96     1754.92     22.87 o 
   1   4   2     2474.70     2498.60     45.66 o 
   2   4   2     1210.72     1158.75     33.66 o 
   3   4   2      680.56      620.15     16.18 o 
   4   4   2      647.27      772.25     20.09 o 
   5   4   2       19.34       18.52      4.44 o 
   6   4   2      965.58     1031.84     27.39 o 
   7   4   2       49.71       58.44      7.57 o 
   8   4   2       83.04       97.84      9.65 o 
  -8   5   2      422.49      413.78     17.22 o 
  -7   5   2       65.23       73.83      7.04 o 
  -6   5   2       93.69      103.96      7.04 o 
  -5   5   2       42.98       44.85      6.39 o 
  -4   5   2        6.76        8.35      2.61 o 
  -3   5   2     1534.25     1459.35     16.66 o 
  -2   5   2       49.85       53.20      1.95 o 
  -1   5   2     3086.29     3322.64     54.53 o 
   0   5   2       50.32       42.31      2.07 o 
   1   5   2     2493.20     2586.26     48.00 o 
   2   5   2        4.90        3.39      2.61 o 
   3   5   2        5.44        4.42      2.09 o 
   4   5   2     1277.95     1316.74     30.26 o 
   5   5   2       25.99       35.48      4.70 o 
   6   5   2        1.15        0.26      4.70 o 
   7   5   2       30.44       33.13      6.00 o 
   8   5   2      174.43      175.58     12.00 o 
  -8   6   2      191.68      206.89     12.00 o 
  -7   6   2      565.88      571.36     19.31 o 
  -6   6   2        2.21       10.77      7.83 o 
  -5   6   2     1382.46     1378.64     20.88 o 
  -4   6   2     1355.87     1348.25     20.05 o 
  -3   6   2      453.68      465.18     13.04 o 
  -2   6   2       10.87        5.22      2.09 o 
  -1   6   2      144.30      140.62      5.48 o 
   0   6   2        8.88        2.87      2.35 o 
   1   6   2     3797.54     4039.19     72.79 o 
   2   6   2     1173.48     1272.91     27.65 o 
   3   6   2        5.40        9.94      1.70 o 
   4   6   2      166.99      151.84      8.61 o 
   5   6   2      381.59      409.87     15.39 o 
   6   6   2      800.19      846.87     25.31 o 
   7   6   2       58.16       50.87      7.57 o 
  -8   7   2       13.76       11.74      6.00 o 
  -7   7   2       84.98       99.14      8.09 o 
  -6   7   2       22.16       24.00      4.96 o 
  -5   7   2      300.17      325.60     13.04 o 
  -4   7   2       60.44       66.53      5.74 o 
  -3   7   2      165.08      167.76      7.57 o 
  -2   7   2        0.63        1.57      2.09 o 
  -1   7   2      398.56      447.18     12.00 o 
   0   7   2      491.12      464.62      9.02 o 
   1   7   2     1315.72     1285.43     27.92 o 
   2   7   2     1202.45     1293.52     28.70 o 
   3   7   2        1.35        1.62      1.23 o 
   4   7   2       35.75       45.66      5.22 o 
   5   7   2        4.31        2.09      3.39 o 
   6   7   2       88.18       80.10      7.57 o 
   7   7   2       73.04       68.35      7.57 o 
  -7   8   2      187.28      198.02     11.22 o 
  -6   8   2       11.47       13.83      4.44 o 
  -5   8   2      735.43      767.56     21.65 o 
  -4   8   2     1223.70     1207.95     28.18 o 
  -3   8   2      875.55      879.74     21.92 o 
  -2   8   2       22.92       26.61      3.13 o 
  -1   8   2      728.75      696.76     12.53 o 
   0   8   2     1306.47     1239.68     19.16 o 
   1   8   2     1635.57     1623.82     34.44 o 
   2   8   2      601.11      539.27     16.18 o 
   3   8   2      585.03      615.98     18.26 o 
   4   8   2     2554.63     2501.73     52.18 o 
   5   8   2     1402.48     1401.27     34.96 o 
   6   8   2       71.66       71.75      7.57 o 
   7   8   2        0.65        0.26      3.91 o 
  -7   9   2        8.34        8.09      4.44 o 
  -6   9   2      138.74      128.10      9.13 o 
  -5   9   2      271.64      258.81     12.00 o 
  -4   9   2       19.87       11.74      3.65 o 
  -3   9   2      125.29      124.45      7.31 o 
  -2   9   2       58.15       55.57      4.70 o 
  -1   9   2      929.83      959.02     18.13 o 
   0   9   2      368.20      372.47      9.26 o 
   1   9   2     1258.01     1261.87     46.83 o 
   2   9   2        5.06        3.91      2.87 o 
   3   9   2        6.30        5.22      4.70 o 
   4   9   2       24.93       22.18      4.70 o 
   5   9   2       58.17       62.09      6.78 o 
   6   9   2       64.42       75.92      7.83 o 
  -6  10   2      545.92      572.93     20.09 o 
  -5  10   2        1.08        6.78      3.65 o 
  -4  10   2       32.58       29.74      4.70 o 
  -3  10   2       69.84       68.09      6.26 o 
  -2  10   2      911.60      882.87     22.44 o 
  -1  10   2       48.39       45.99      3.38 o 
   0  10   2      393.33      398.16      9.39 o 
   1  10   2        2.16        8.49      5.22 o 
   2  10   2     2704.97     2698.71     55.31 o 
   3  10   2     2032.52     1986.20     44.09 o 
   4  10   2      386.90      382.21     15.39 o 
   5  10   2      121.09      128.10      9.91 o 
   6  10   2       52.53       73.57      8.35 o 
  -6  11   2       47.63       60.79      7.83 o 
  -5  11   2      181.77      176.63     10.44 o 
  -4  11   2      151.59      176.10      9.65 o 
  -3  11   2        1.62        0.00      2.87 o 
  -2  11   2       13.17       16.93      3.52 o 
  -1  11   2        0.08        1.57      1.88 o 
   0  11   2      255.17      258.67      7.72 o 
   1  11   2      325.48      303.52     12.13 o 
   2  11   2        7.49        4.70      4.44 o 
   3  11   2        1.42        0.00      3.39 o 
   4  11   2        0.76        0.00      3.65 o 
   5  11   2        0.49        0.00      5.22 o 
  -5  12   2       76.89       89.49      7.83 o 
  -4  12   2       16.61       20.35      5.48 o 
  -3  12   2        1.58        0.78      3.91 o 
  -2  12   2      684.44      672.86     14.47 o 
  -1  12   2       21.21       22.07      3.04 o 
   0  12   2       22.39       23.00      3.52 o 
   1  12   2       35.94       42.37      3.70 o 
   2  12   2      485.47      475.80     11.77 o 
   3  12   2      562.07      547.88     19.31 o 
   4  12   2        0.70        0.00      4.96 o 
   5  12   2        2.70        2.35      4.96 o 
  -4  13   2       25.81       22.96      4.96 o 
  -3  13   2       80.97       81.90      5.26 o 
  -2  13   2       77.33       80.27      5.34 o 
  -1  13   2      589.97      559.81     21.26 o 
   0  13   2       88.69       93.67      5.26 o 
   1  13   2       68.14       70.22      4.89 o 
   2  13   2       43.39       41.56      4.14 o 
   3  13   2       13.61        7.57      4.17 o 
   4  13   2        0.53        7.31      5.48 o 
  -3  14   2       65.09       79.09      5.26 o 
  -2  14   2       27.48       18.58      3.41 o 
  -1  14   2      173.42      190.42     15.13 o 
   0  14   2      204.58      198.78     10.04 o 
   1  14   2      420.14      408.31     15.00 o 
   2  14   2        0.45        0.00      2.82 o 
   3  14   2        0.44        0.00      2.72 o 
  -1  15   2        0.02        0.10      2.38 o 
   0  15   2        0.68        3.03      3.04 o 
  -9   1   3      228.85      259.59     14.09 o 
  -8   1   3      959.18      972.67     19.74 o 
  -7   1   3       19.30       18.44      2.95 o 
  -6   1   3        1.12        1.45      2.26 o 
  -5   1   3      330.90      302.14      8.35 o 
  -4   1   3       24.87       47.34      2.67 o 
  -3   1   3     2529.82     2458.11     31.55 o 
  -2   1   3     6635.31     6754.50     80.06 o 
  -1   1   3      348.42      327.67      3.97 o 
   0   1   3        6.00        8.42      1.18 o 
   1   1   3      988.60      958.64     12.29 o 
   2   1   3     1298.21     1267.26     13.39 o 
   3   1   3      723.59      740.53      9.99 o 
   4   1   3     3308.24     3276.00     35.22 o 
   5   1   3      800.14      807.81     12.32 o 
   6   1   3      252.66      217.84      7.47 o 
   7   1   3       95.52       92.21      5.44 o 
   8   1   3       74.59       71.60      5.44 o 
  -9   2   3      158.59      135.67     10.17 o 
  -8   2   3        2.98        0.26      3.65 o 
  -7   2   3       12.29        9.19      2.05 o 
  -6   2   3       44.41       35.45      7.83 o 
  -5   2   3     1173.56     1240.23     18.56 o 
  -4   2   3       82.25       98.53      3.38 o 
  -3   2   3     2900.18     2996.04     30.93 o 
  -2   2   3      374.46      352.30      5.76 o 
  -1   2   3     6690.50     6673.10     83.59 o 
   0   2   3     1990.78     1931.68     29.22 o 
   1   2   3      582.17      633.92      7.62 o 
   2   2   3     2333.96     2510.20     28.92 o 
   3   2   3      251.33      238.36      8.48 o 
   4   2   3      524.87      502.88     12.78 o 
   5   2   3       36.45       38.82      5.09 o 
   6   2   3      815.05      810.50     16.32 o 
   7   2   3        0.00        2.16      2.75 o 
   8   2   3       57.39       57.34      5.20 o 
  -9   3   3       20.04       28.18      5.74 o 
  -8   3   3        0.43        0.00      4.96 o 
  -7   3   3      954.05      934.98     16.05 o 
  -6   3   3     2375.62     2293.98     40.83 o 
  -5   3   3      218.73      225.42      7.96 o 
  -4   3   3       96.72      105.90      3.57 o 
  -3   3   3      602.39      554.06     19.70 o 
  -2   3   3     6512.24     6315.63     53.68 o 
  -1   3   3     4564.98     4361.18     42.77 o 
   0   3   3      413.90      371.30      6.64 o 
   1   3   3      364.78      339.94      4.98 o 
   2   3   3    11137.29    11343.70    110.21 o 
   3   3   3     2557.46     2529.91     48.53 o 
   4   3   3      384.63      373.78      8.75 o 
   5   3   3       61.82       63.14      8.74 o 
   6   3   3       10.95       11.40      2.82 o 
   7   3   3      112.59      125.23      9.65 o 
   8   3   3       34.79       47.48      7.04 o 
  -8   4   3        8.09        9.65      4.17 o 
  -7   4   3        1.22        1.95      1.43 o 
  -6   4   3      129.71      137.47      4.78 o 
  -5   4   3       19.66       19.98      1.93 o 
  -4   4   3        5.50        5.61      1.25 o 
  -3   4   3       29.97       27.09      1.47 o 
  -2   4   3        0.75        3.54      0.73 o 
  -1   4   3       21.09       18.87      1.06 o 
   0   4   3       51.72       51.04      4.04 o 
   1   4   3     4493.92     4925.45     86.10 o 
   2   4   3      481.15      521.91      9.91 o 
   3   4   3      640.10      632.15     16.70 o 
   4   4   3        0.40        0.52      3.39 o 
   5   4   3       10.52       10.96      3.39 o 
   6   4   3       25.71       25.05      5.74 o 
   7   4   3        0.86        4.44      3.91 o 
   8   4   3       17.54       25.31      5.74 o 
  -8   5   3        7.62        2.35      3.65 o 
  -7   5   3      251.76      262.98     12.52 o 
  -6   5   3     1292.10     1265.67     19.83 o 
  -5   5   3      870.53      864.07     14.49 o 
  -4   5   3      721.31      710.85     12.14 o 
  -3   5   3      546.34      516.40      9.31 o 
  -2   5   3     4482.89     4694.70     47.25 o 
  -1   5   3     1196.18     1183.24     16.23 o 
   0   5   3     6137.63     6201.02     75.35 o 
   1   5   3      672.80      592.49     14.87 o 
   2   5   3     3731.66     3865.69     70.44 o 
   3   5   3     1435.03     1325.89     67.83 o 
   4   5   3      107.96      123.66      7.57 o 
   5   5   3      837.19      853.13     23.74 o 
   6   5   3      110.61      112.71      8.35 o 
   7   5   3      381.59      373.08     16.18 o 
  -8   6   3       12.41       12.52      5.22 o 
  -7   6   3        0.09        0.00      4.44 o 
  -6   6   3        8.23        6.83      1.93 o 
  -5   6   3      416.11      436.50      9.32 o 
  -4   6   3      224.53      242.44      6.24 o 
  -3   6   3     1025.37     1057.01     16.33 o 
  -2   6   3      284.01      296.90      9.13 o 
  -1   6   3      712.27      713.03     15.91 o 
   0   6   3        4.42        7.65      1.50 o 
   1   6   3      312.89      310.21     10.17 o 
   2   6   3      575.25      617.28     16.70 o 
   3   6   3       20.27       15.17      4.70 o 
   4   6   3        2.00       11.48      4.17 o 
   5   6   3       89.50       88.44      7.57 o 
   6   6   3      449.43      434.65     16.96 o 
   7   6   3       70.73       62.88      7.83 o 
  -8   7   3      400.36      432.04     17.48 o 
  -7   7   3       22.72       19.31      5.22 o 
  -6   7   3        5.10        4.96      3.39 o 
  -5   7   3     1055.05     1011.32     16.86 o 
  -4   7   3     2797.16     2766.02     53.74 o 
  -3   7   3     1013.64     1018.54     23.22 o 
  -2   7   3      129.38      140.10      6.26 o 
  -1   7   3      332.01      324.95     10.70 o 
   0   7   3     5200.57     5602.84     69.63 o 
   1   7   3     2662.13     2640.01     50.87 o 
   2   7   3      888.38      900.35     22.18 o 
   3   7   3      218.12      200.78      5.25 o 
   4   7   3       63.02       65.48      6.00 o 
   5   7   3     1874.69     1867.75     42.79 o 
   6   7   3      162.22      169.84     10.96 o 
   7   7   3       88.98       62.09      7.31 o 
  -7   8   3       36.02       44.35      6.00 o 
  -6   8   3      141.87      146.10      9.13 o 
  -5   8   3        3.35        6.26      4.17 o 
  -4   8   3        6.78       15.39      4.17 o 
  -3   8   3      429.73      457.35     13.83 o 
  -2   8   3      137.75      142.45      6.78 o 
  -1   8   3      526.67      509.89     10.02 o 
   0   8   3       43.13       42.21      2.75 o 
   1   8   3     1274.20     1389.79     31.05 o 
   2   8   3       89.10       83.49      6.00 o 
   3   8   3      190.25      168.80      8.87 o 
   4   8   3      281.37      290.64     12.78 o 
   5   8   3       61.16       60.27      7.31 o 
   6   8   3       23.63       22.44      6.26 o 
  -7   9   3        0.78        3.91      3.91 o 
  -6   9   3        2.35        3.65      3.39 o 
  -5   9   3        4.81       17.48      4.17 o 
  -4   9   3      714.34      708.07     19.83 o 
  -3   9   3      808.73      865.13     21.65 o 
  -2   9   3       89.03       81.66      5.74 o 
  -1   9   3      972.11      973.44     16.47 o 
   0   9   3      260.97      250.46      6.87 o 
   1   9   3      508.29      504.73     15.39 o 
   2   9   3        1.19        0.00      3.39 o 
   3   9   3      101.66       91.84      7.57 o 
   4   9   3      116.75      126.80      8.61 o 
   5   9   3       49.42       55.05      6.52 o 
   6   9   3      112.28      109.58      9.39 o 
  -6  10   3        6.53       20.61      4.96 o 
  -5  10   3        7.82       12.52      4.70 o 
  -4  10   3        3.97        5.22      3.65 o 
  -3  10   3      122.43      144.80      7.83 o 
  -2  10   3      299.35      298.20     10.96 o 
  -1  10   3      594.18      598.00     12.32 o 
   0  10   3       89.14       76.26      4.12 o 
   1  10   3       11.77       12.54      2.61 o 
   2  10   3       17.57       15.65      3.91 o 
   3  10   3        9.19        3.91      3.65 o 
   4  10   3        2.99        1.30      3.65 o 
   5  10   3      274.64      258.29     13.83 o 
   6  10   3       64.91       55.31      7.83 o 
  -6  11   3      379.99      383.78     16.18 o 
  -5  11   3        2.33        6.26      3.39 o 
  -4  11   3       99.47       93.40      7.57 o 
  -3  11   3      541.51      518.14     16.44 o 
  -2  11   3      422.35      401.84     10.04 o 
  -1  11   3      552.11      537.43     11.87 o 
   0  11   3      279.23      295.86      8.32 o 
   1  11   3      159.87      144.71      7.31 o 
   2  11   3     1614.16     1522.85     36.53 o 
   3  11   3      522.29      561.19     19.57 o 
   4  11   3      149.47      149.23      9.91 o 
   5  11   3       18.02       11.74      5.74 o 
  -5  12   3       99.70      107.75      8.35 o 
  -4  12   3       55.90       49.05      6.00 o 
  -3  12   3      355.61      334.47     13.57 o 
  -2  12   3       53.97       46.20      4.01 o 
  -1  12   3      132.18      120.57      5.61 o 
   0  12   3       23.10       23.50      3.65 o 
   1  12   3       32.61       28.70      3.26 o 
   2  12   3       35.60       40.01      5.35 o 
   3  12   3        0.21        4.96      4.17 o 
   4  12   3      260.21      243.15     13.31 o 
  -4  13   3       63.34       70.44      7.31 o 
  -3  13   3      235.72      235.23      8.48 o 
  -2  13   3      481.83      478.56     12.24 o 
  -1  13   3      201.36      190.56      7.17 o 
   0  13   3       58.76       51.85      4.38 o 
   1  13   3       51.67       62.36      4.49 o 
   2  13   3      144.14      134.23      6.35 o 
   3  13   3      295.11      340.73     15.91 o 
  -3  14   3        0.45        2.23      2.44 o 
  -2  14   3       10.65        9.50      3.04 o 
  -1  14   3       84.73       92.97      5.71 o 
   0  14   3       51.41       59.29      4.87 o 
   1  14   3        0.50        0.48      2.80 o 
   2  14   3        1.28        0.00      3.18 o 
  -9   0   4      584.62      591.71     21.65 o 
  -8   0   4     1298.43     1359.27     34.70 o 
  -7   0   4      124.95      127.58      8.61 o 
  -6   0   4      356.16      369.17     13.04 o 
  -5   0   4      174.86      243.94      9.39 o 
  -4   0   4     9939.52     9639.32    164.36 o 
  -3   0   4     2718.66     2707.95     34.50 o 
  -2   0   4     3057.20     3019.87     52.44 o 
   0   0   4     2735.39     2780.35     27.40 o 
   1   0   4     8590.71     8134.76     68.13 o 
   2   0   4      433.14      411.37      5.74 o 
   3   0   4      105.97      129.28      3.28 o 
   4   0   4      239.53      228.02      4.86 o 
   5   0   4     1978.50     1925.41     40.70 o 
   6   0   4      867.63      864.09     24.00 o 
   7   0   4      212.70      219.67     11.74 o 
   8   0   4       11.32       14.35      5.22 o 
  -9   1   4        0.90        1.04      3.91 o 
  -8   1   4        0.36        7.57      5.22 o 
  -7   1   4       98.91      101.66      5.26 o 
  -6   1   4      139.57      142.32      5.62 o 
  -5   1   4     1467.57     1462.91     22.14 o 
  -4   1   4      962.75     1040.71     22.70 o 
  -3   1   4      298.21      284.77      5.72 o 
  -2   1   4      956.77      992.98     13.28 o 
  -1   1   4     2734.51     2772.10     71.49 o 
   0   1   4      216.63      249.47      4.26 o 
   1   1   4     1180.26     1219.02      9.39 o 
   2   1   4      187.65      187.90      3.05 o 
   3   1   4      281.89      288.58      7.39 o 
   4   1   4       82.81       83.12      2.79 o 
   5   1   4      309.72      306.68      8.30 o 
   6   1   4      628.34      614.08     18.65 o 
   7   1   4        1.91        4.22      2.85 o 
   8   1   4        0.70        1.02      2.93 o 
  -9   2   4       32.47       36.79      6.52 o 
  -8   2   4       38.46       38.61      6.00 o 
  -7   2   4      353.56      344.24      8.52 o 
  -6   2   4      440.51      420.47      9.14 o 
  -5   2   4      234.16      213.57      5.68 o 
  -4   2   4     1716.83     1611.62     26.09 o 
  -3   2   4      881.68      898.42     10.84 o 
  -2   2   4     6023.49     5988.47     95.59 o 
  -1   2   4     1043.98     1008.29     13.14 o 
   0   2   4       90.00      109.29      4.00 o 
   1   2   4       69.61       50.55      1.21 o 
   2   2   4        6.98       17.43      1.01 o 
   3   2   4      634.05      561.95     10.50 o 
   4   2   4      202.79      198.10      5.86 o 
   5   2   4      233.23      229.11      8.22 o 
   6   2   4      399.97      416.64     10.78 o 
   7   2   4      296.46      313.58     10.05 o 
  -9   3   4        3.33        0.26      5.48 o 
  -8   3   4        0.04        0.00      3.65 o 
  -7   3   4        8.82       14.06      4.57 o 
  -6   3   4      127.87      121.29      4.64 o 
  -5   3   4      826.75      792.94     13.51 o 
  -4   3   4     1050.12     1116.98     16.69 o 
  -3   3   4      527.29      530.57      7.38 o 
  -2   3   4      233.10      237.25      3.39 o 
  -1   3   4     1923.48     2123.92     21.60 o 
   0   3   4       58.25       56.93      2.40 o 
   1   3   4      633.74      632.72     10.10 o 
   2   3   4      212.12      251.17      5.50 o 
   3   3   4      229.34      247.69      6.16 o 
   4   3   4      122.92      107.21      4.60 o 
   5   3   4      197.92      194.88      6.63 o 
   6   3   4      167.83      158.80      6.73 o 
   7   3   4       13.52       17.46      3.51 o 
  -8   4   4      281.09      278.11     13.04 o 
  -7   4   4      393.95      379.08      9.03 o 
  -6   4   4      628.85      628.09     11.96 o 
  -5   4   4     2187.93     2235.62     30.88 o 
  -4   4   4        1.00        1.20      1.30 o 
  -3   4   4      656.53      658.37     10.88 o 
  -2   4   4     5660.34     5617.35     58.60 o 
  -1   4   4     6820.11     6857.88     67.01 o 
   0   4   4      738.22      913.85     10.83 o 
   1   4   4       29.81       45.40      1.93 o 
   2   4   4      257.88      196.74      5.61 o 
   3   4   4     2118.45     2025.07     40.96 o 
   4   4   4      706.07      686.68     19.57 o 
   5   4   4       39.83       37.57      4.96 o 
   6   4   4      162.80      144.80      9.65 o 
   7   4   4      127.58      121.58      9.39 o 
  -8   5   4       10.67       15.65      4.96 o 
  -7   5   4      268.15      275.69      7.51 o 
  -6   5   4        4.31        3.48      1.63 o 
  -5   5   4      515.57      550.72     10.76 o 
  -4   5   4       13.19        7.36      1.83 o 
  -3   5   4       52.53       45.21      2.56 o 
  -2   5   4      212.36      219.57      4.13 o 
  -1   5   4      210.99      199.73      4.57 o 
   0   5   4      105.01      106.19      3.78 o 
   1   5   4       32.04       48.79      4.17 o 
   2   5   4       19.77       19.31      3.39 o 
   3   5   4      476.65      483.69      7.94 o 
   4   5   4      215.65      230.63     10.44 o 
   5   5   4      132.75      106.97      8.09 o 
   6   5   4      495.62      475.61     17.74 o 
   7   5   4        7.26       14.35      4.96 o 
  -8   6   4      144.16      149.75      9.91 o 
  -7   6   4       28.43       23.48      4.70 o 
  -6   6   4      101.83      102.55      4.45 o 
  -5   6   4      759.43      764.15     13.62 o 
  -4   6   4      671.21      611.51     11.25 o 
  -3   6   4      294.82      266.57     10.04 o 
  -2   6   4       46.72       60.05      2.82 o 
  -1   6   4     1242.93     1280.74     18.38 o 
   0   6   4     4081.89     4016.77     50.33 o 
   1   6   4     3308.01     3456.61     64.18 o 
   2   6   4     1403.49     1334.74     29.48 o 
   3   6   4      477.50      488.21      8.68 o 
   4   6   4      988.21      992.97     25.83 o 
   5   6   4      202.37      229.07     11.74 o 
   6   6   4      243.45      244.20     12.78 o 
   7   6   4       24.51       19.05      6.00 o 
  -8   7   4        4.26        9.91      5.22 o 
  -7   7   4        0.13        2.09      4.17 o 
  -6   7   4       44.24       43.15      3.07 o 
  -5   7   4      128.31      119.35      4.89 o 
  -4   7   4        0.43        7.49      2.48 o 
  -3   7   4        0.92        1.57      1.84 o 
  -2   7   4       42.90       45.40      3.39 o 
  -1   7   4       87.50      108.15      3.95 o 
   0   7   4      192.65      208.22      5.45 o 
   1   7   4      212.87      237.15      9.65 o 
   2   7   4       33.22       28.18      3.91 o 
   3   7   4       10.42       13.72      4.04 o 
   4   7   4      134.56      120.01      8.09 o 
   5   7   4      195.24      210.02     11.22 o 
   6   7   4        4.91       11.48      4.96 o 
   7   7   4       31.17       38.09      6.26 o 
  -7   8   4       46.75       55.31      6.26 o 
  -6   8   4       11.53       11.48      3.65 o 
  -5   8   4      111.76      107.75      7.57 o 
  -4   8   4     1062.98     1055.58     25.31 o 
  -3   8   4      167.40      146.88      7.04 o 
  -2   8   4      370.51      393.17     11.48 o 
  -1   8   4       27.48       30.00      2.50 o 
   0   8   4     4392.19     4413.18     56.33 o 
   1   8   4     3177.80     3142.23     60.79 o 
   2   8   4      333.94      315.68     12.26 o 
   3   8   4        3.01        0.00      3.91 o 
   4   8   4       97.52      104.36      8.09 o 
   5   8   4      390.35      409.61     16.70 o 
   6   8   4      154.03      174.80     11.74 o 
  -7   9   4       85.35       89.75      8.09 o 
  -6   9   4       55.90       62.88      6.52 o 
  -5   9   4      319.55      329.77     12.78 o 
  -4   9   4        0.60        2.61      3.39 o 
  -3   9   4      656.20      684.59     18.26 o 
  -2   9   4        2.41        1.83      2.35 o 
  -1   9   4       78.52       92.95     12.78 o 
   0   9   4      121.66      107.56      6.52 o 
   1   9   4        7.91        8.01      2.74 o 
   2   9   4      265.29      267.42     11.48 o 
   3   9   4     1092.42     1051.41     27.65 o 
   4   9   4      209.47      202.98     11.48 o 
   5   9   4       19.29       14.61      4.70 o 
   6   9   4       62.86       49.83      6.78 o 
  -6  10   4      287.46      316.47     13.83 o 
  -5  10   4       57.57       69.40      6.26 o 
  -4  10   4      184.72      189.67      9.65 o 
  -3  10   4       74.00       73.57      5.74 o 
  -2  10   4     1057.65     1071.19     18.56 o 
  -1  10   4      481.76      446.62     10.18 o 
   0  10   4       33.55       37.35      3.01 o 
   1  10   4      759.61      700.39     13.74 o 
   2  10   4      824.12      826.52     23.74 o 
   3  10   4      478.15      504.31     18.00 o 
   4  10   4      197.17      213.67     12.00 o 
   5  10   4       23.22       24.52      6.00 o 
  -6  11   4       12.36       18.52      5.22 o 
  -5  11   4       21.88       20.61      4.96 o 
  -4  11   4       65.82       69.92      6.26 o 
  -3  11   4       10.11       17.48      3.91 o 
  -2  11   4        4.16        6.52      2.40 o 
  -1  11   4      372.42      368.72      9.32 o 
   0  11   4       56.43       59.23      4.30 o 
   1  11   4      176.34      169.92      6.27 o 
   2  11   4      115.78      120.01      8.87 o 
   3  11   4       13.59       10.96      4.44 o 
   4  11   4        3.74        1.30      5.22 o 
   5  11   4       30.38       34.18      6.78 o 
  -5  12   4        3.99        8.61      4.70 o 
  -4  12   4        4.74        5.48      3.91 o 
  -3  12   4        0.89        0.78      3.39 o 
  -2  12   4      726.26      743.24     15.36 o 
  -1  12   4      453.33      451.56     11.00 o 
   0  12   4       57.20       52.97      3.94 o 
   1  12   4       10.01        8.63      2.36 o 
   2  12   4      391.78      383.74     10.44 o 
   3  12   4      865.60      797.82     25.31 o 
   4  12   4      216.28      223.59     13.04 o 
  -4  13   4        2.60        4.17      3.65 o 
  -3  13   4      524.91      511.85     12.88 o 
  -2  13   4       45.78       43.62      5.61 o 
  -1  13   4       95.92       84.21      4.94 o 
   0  13   4        9.67        5.80      3.39 o 
   1  13   4        5.79        3.73      2.50 o 
   2  13   4      383.39      347.41     10.21 o 
   3  13   4      236.52      228.81     13.04 o 
  -3  14   4      140.47      156.33      7.27 o 
  -2  14   4       27.44       32.22      3.94 o 
  -1  14   4       24.26       27.33      3.68 o 
   0  14   4      350.81      370.50     10.81 o 
   1  14   4       18.96       13.44      3.31 o 
   2  14   4        0.47        0.00      3.26 o 
  -9   1   5      210.39      216.28     12.52 o 
  -8   1   5      444.86      438.83     16.96 o 
  -7   1   5      835.69      817.39     22.96 o 
  -6   1   5       21.99       18.52      3.65 o 
  -5   1   5      265.45      239.24      9.13 o 
  -4   1   5      232.82      254.90      8.61 o 
  -3   1   5      160.73      128.37      3.32 o 
  -2   1   5       41.43       60.32      3.65 o 
  -1   1   5      388.71      321.47      9.13 o 
   0   1   5     4818.67     4674.41     35.20 o 
   1   1   5     1739.66     1691.36     13.61 o 
   2   1   5     1663.42     1687.32     15.91 o 
   3   1   5      120.84      171.74      4.20 o 
   4   1   5      402.44      395.32      9.36 o 
   5   1   5      135.34      134.37      5.53 o 
   6   1   5       72.41       86.77      8.74 o 
   7   1   5      104.81       94.37      5.79 o 
  -9   2   5       46.96       48.27      7.04 o 
  -8   2   5       99.29       90.61      4.82 o 
  -7   2   5     1395.14     1344.61     21.76 o 
  -6   2   5      854.55      827.70     14.52 o 
  -5   2   5     1056.66     1030.17     18.13 o 
  -4   2   5     2541.04     2607.65     34.41 o 
  -3   2   5      339.70      346.77      5.35 o 
  -2   2   5      418.66      404.49      7.91 o 
  -1   2   5     2904.74     2888.64     52.18 o 
   0   2   5     2098.65     2170.08     28.03 o 
   1   2   5      891.47      992.30     10.77 o 
   2   2   5     1655.93     1753.10     14.56 o 
   3   2   5       28.64       33.09      1.86 o 
   4   2   5       63.48       49.31      3.19 o 
   5   2   5        0.56        0.49      2.30 o 
   6   2   5      477.33      466.09     11.60 o 
   7   2   5        3.72        7.34      3.04 o 
  -9   3   5        4.40        2.35      4.44 o 
  -8   3   5       55.42       58.96      6.26 o 
  -7   3   5      153.50      143.77      5.45 o 
  -6   3   5      578.49      594.13     11.77 o 
  -5   3   5      664.50      653.66     11.90 o 
  -4   3   5      275.72      314.98      6.92 o 
  -3   3   5     2092.30     2219.72     28.32 o 
  -2   3   5     5474.37     5370.64     52.90 o 
  -1   3   5     4709.28     4530.92    118.58 o 
   0   3   5     1194.02     1180.21     13.55 o 
   1   3   5      545.37      571.25      7.55 o 
   2   3   5     2005.48     2003.93     21.33 o 
   3   3   5     2741.46     2715.51     43.70 o 
   4   3   5      165.53      152.92      5.34 o 
   5   3   5      177.44      180.31      6.45 o 
   6   3   5      179.36      185.61      7.29 o 
   7   3   5      890.60      859.01     25.44 o 
  -8   4   5        5.57        6.00      3.91 o 
  -7   4   5       52.52       57.55      3.57 o 
  -6   4   5      251.15      259.67      7.01 o 
  -5   4   5       67.29       73.91      3.91 o 
  -4   4   5      160.71      165.59      7.44 o 
  -3   4   5      186.24      162.52      4.24 o 
  -2   4   5       62.99       74.76      2.07 o 
  -1   4   5       26.72       30.04      1.40 o 
   0   4   5      113.80      123.83      2.57 o 
   1   4   5       18.31       15.01      1.30 o 
   2   4   5      831.24      877.45     13.78 o 
   3   4   5       13.62       15.91      3.13 o 
   4   4   5       24.00       28.18      4.44 o 
   5   4   5        5.39        4.17      3.39 o 
   6   4   5       26.68       25.05      6.00 o 
   7   4   5       67.84       74.36      7.83 o 
  -8   5   5       98.44       88.97      8.09 o 
  -7   5   5        6.19        9.76      2.08 o 
  -6   5   5      268.61      273.11     12.78 o 
  -5   5   5      652.96      617.68     11.70 o 
  -4   5   5      359.36      336.77      7.65 o 
  -3   5   5     1051.34     1072.39     16.31 o 
  -2   5   5     3948.78     3869.64     47.42 o 
  -1   5   5      671.45      635.34      9.46 o 
   0   5   5     2983.29     3104.53     43.26 o 
   1   5   5      621.30      646.48     10.46 o 
   2   5   5     1348.00     1417.07     20.49 o 
   3   5   5     3012.56     3056.66     59.22 o 
   4   5   5       26.92       24.26      4.17 o 
   5   5   5      462.75      505.62     17.74 o 
   6   5   5        7.46        6.52      4.17 o 
   7   5   5      356.28      350.38     16.18 o 
  -8   6   5        0.67        0.00      3.65 o 
  -7   6   5      644.87      624.27     12.89 o 
  -6   6   5       40.10       46.20      3.38 o 
  -5   6   5      694.03      632.89     12.07 o 
  -4   6   5      727.52      806.42     13.84 o 
  -3   6   5       37.18       37.90      2.87 o 
  -2   6   5       94.57       85.29      2.57 o 
  -1   6   5      714.07      705.69      9.63 o 
   0   6   5     1040.10     1064.21     15.75 o 
   1   6   5      249.39      308.12     10.70 o 
   2   6   5      747.50      756.86     19.83 o 
   3   6   5      210.08      202.98      9.65 o 
   4   6   5      115.66      117.40      7.83 o 
   5   6   5      105.88      100.71      8.35 o 
   6   6   5      114.26      124.71      9.91 o 
   7   6   5       45.87       45.66      7.83 o 
  -8   7   5      184.19      198.54     11.48 o 
  -7   7   5        1.23        8.09      4.70 o 
  -6   7   5       21.44       21.56      2.61 o 
  -5   7   5      273.36      264.99     11.87 o 
  -4   7   5     3160.36     3259.71     43.44 o 
  -3   7   5      540.83      542.72     10.47 o 
  -2   7   5       17.19       16.09      1.88 o 
  -1   7   5        2.35        2.63      3.00 o 
   0   7   5     2191.22     2236.55     46.44 o 
   1   7   5      969.62      951.49     23.48 o 
   2   7   5      622.84      653.54     18.52 o 
   3   7   5      166.20      172.19      9.13 o 
   4   7   5      496.56      493.09     17.48 o 
   5   7   5     1214.65     1182.38     31.57 o 
   6   7   5        8.20        9.39      4.44 o 
  -7   8   5      118.41      116.88      8.35 o 
  -6   8   5        9.99        8.74      2.63 o 
  -5   8   5        4.81        6.44      3.65 o 
  -4   8   5       55.89       60.49      3.78 o 
  -3   8   5        2.28        0.00      2.61 o 
  -2   8   5       78.82       80.10      4.70 o 
  -1   8   5       37.13       44.62      2.75 o 
   0   8   5       32.93       31.88      3.26 o 
   1   8   5      343.37      371.78     13.31 o 
   2   8   5      198.81      234.55     10.70 o 
   3   8   5        7.11        6.78      3.39 o 
   4   8   5      124.61      128.88      9.39 o 
   5   8   5        0.64        0.26      3.65 o 
   6   8   5        0.59        2.87      4.17 o 
  -7   9   5       94.65      101.75      8.61 o 
  -6   9   5      368.90      389.00     14.61 o 
  -5   9   5      638.28      661.89     19.57 o 
  -4   9   5      770.86      740.16     19.83 o 
  -3   9   5      541.10      557.27     15.65 o 
  -2   9   5        1.00        1.30      2.09 o 
  -1   9   5      152.57      149.22      5.14 o 
   0   9   5        3.27        4.14      1.84 o 
   1   9   5       21.81       16.89      2.25 o 
   2   9   5       28.02       24.00      4.44 o 
   3   9   5        2.40        9.65      3.91 o 
   4   9   5      326.18      317.25     14.35 o 
   5   9   5      160.18      155.49     10.96 o 
  -6  10   5        2.87        5.22      3.39 o 
  -5  10   5      275.28      273.42     12.00 o 
  -4  10   5       50.26       58.70      5.48 o 
  -3  10   5       36.12       36.53      3.91 o 
  -2  10   5      394.11      382.31      9.32 o 
  -1  10   5      236.20      232.04      6.96 o 
   0  10   5      196.63      200.88      6.39 o 
   1  10   5      185.21      189.02      8.09 o 
   2  10   5      129.70      133.32      9.39 o 
   3  10   5       21.59       23.22      4.96 o 
   4  10   5      287.70      268.98     13.31 o 
   5  10   5      107.54      116.88      9.39 o 
  -6  11   5      291.33      314.90     14.09 o 
  -5  11   5      516.12      527.53     18.00 o 
  -4  11   5       44.92       40.96      4.96 o 
  -3  11   5      224.70      219.94      9.65 o 
  -2  11   5     1092.97     1057.73     18.83 o 
  -1  11   5      551.95      549.13     11.96 o 
   0  11   5       51.32       50.96      4.96 o 
   1  11   5       22.34       20.98      3.39 o 
   2  11   5       11.59       14.35      5.48 o 
   3  11   5      184.65      216.54     12.52 o 
   4  11   5        5.09        2.35      4.17 o 
  -5  12   5      130.53      137.49      9.39 o 
  -4  12   5       33.09       21.65      4.44 o 
  -3  12   5      182.53      161.85      7.44 o 
  -2  12   5        2.75        5.66      2.49 o 
  -1  12   5        4.85        8.45      2.80 o 
   0  12   5      223.09      214.47      7.27 o 
   1  12   5      239.28      237.73      7.71 o 
   2  12   5       48.77       57.31      4.32 o 
   3  12   5      127.81      116.10      9.65 o 
   4  12   5       25.78       30.26      7.04 o 
  -4  13   5       73.17       72.27      7.04 o 
  -3  13   5      209.87      197.07      7.69 o 
  -2  13   5      322.32      313.08     14.35 o 
  -1  13   5      193.12      192.88      7.27 o 
   0  13   5      318.89      333.41     19.05 o 
   1  13   5      109.68      122.21      8.22 o 
   2  13   5      554.36      525.31     13.18 o 
   3  13   5       45.40       42.79      7.31 o 
  -3  14   5       59.18       59.69      6.13 o 
  -2  14   5      102.40       92.81     10.57 o 
  -1  14   5        8.80        8.74      3.00 o 
   0  14   5        2.52        1.33      2.44 o 
   1  14   5      107.39       92.85      5.52 o 
  -3   0   6     2486.85     2580.52     46.44 o 
  -2   0   6        8.03        5.74      1.30 o 
  -1   0   6      138.48      113.49      3.39 o 
   0   0   6      852.90      805.30     11.74 o 
   1   0   6     5625.67     5423.42     68.72 o 
   2   0   6      145.73      189.82      5.82 o 
   3   0   6      265.85      279.16      9.39 o 
   4   0   6      837.47      854.43     21.13 o 
   5   0   6     1525.29     1490.50     34.18 o 
   6   0   6      552.66      580.75     19.05 o 
   7   0   6        9.46       11.48      4.96 o 
  -9   1   6       46.39       52.44      7.04 o 
  -8   1   6      123.40      114.79      8.35 o 
  -7   1   6      394.32      416.91     15.13 o 
  -6   1   6      155.54      150.28      8.09 o 
  -5   1   6       59.96       64.96      4.96 o 
  -4   1   6      380.98      441.96     11.74 o 
  -3   1   6       81.55       74.09      3.39 o 
  -2   1   6        0.20        5.22      0.91 o 
  -1   1   6      667.62      715.81      8.03 o 
   0   1   6     2637.70     2727.33     23.77 o 
   1   1   6      391.90      468.05      5.64 o 
   2   1   6        2.72        1.96      0.63 o 
   3   1   6      259.41      292.25      6.41 o 
   4   1   6      246.21      236.73      4.83 o 
   5   1   6       12.90       11.68      2.56 o 
   6   1   6        0.91        4.59      2.75 o 
   7   1   6        1.36        1.30      2.56 o 
  -9   2   6       45.11       49.31      7.04 o 
  -8   2   6      167.93      164.33      7.44 o 
  -7   2   6      449.45      455.65     10.58 o 
  -6   2   6     1581.48     1468.51     33.13 o 
  -5   2   6      759.99      747.27     18.39 o 
  -4   2   6     2522.98     2533.49     33.66 o 
  -3   2   6     1152.77     1131.78     13.28 o 
  -2   2   6     1026.99     1019.97     14.33 o 
  -1   2   6     1073.21      982.83     45.53 o 
   0   2   6       66.74       45.40      2.26 o 
   1   2   6     1242.58     1188.79     18.43 o 
   2   2   6      196.84      162.65      2.80 o 
   3   2   6      885.46      838.22     14.01 o 
   4   2   6      508.62      511.96     10.87 o 
   5   2   6      350.55      358.98      9.40 o 
   6   2   6      441.00      421.36     11.24 o 
   7   2   6      156.23      165.44     11.74 o 
  -9   3   6       72.34       79.57      7.83 o 
  -8   3   6      132.63      108.88      5.25 o 
  -7   3   6      250.52      259.78      8.74 o 
  -6   3   6      201.21      219.23     10.17 o 
  -5   3   6        8.19        8.43      1.88 o 
  -4   3   6      142.33      162.01      4.79 o 
  -3   3   6        0.68        1.40      0.74 o 
  -2   3   6      164.83      151.62      2.69 o 
  -1   3   6      989.88     1131.82     33.53 o 
   0   3   6      389.15      405.38      7.83 o 
   1   3   6       15.24       15.15      1.90 o 
   2   3   6       69.81       75.51      2.65 o 
   3   3   6      277.00      289.96      4.68 o 
   4   3   6      222.55      210.44      7.44 o 
   5   3   6      107.50      101.49      5.01 o 
   6   3   6        6.89       10.99      3.41 o 
   7   3   6        0.64        8.09      4.96 o 
  -8   4   6       26.53       22.44      4.70 o 
  -7   4   6       98.14      108.94      4.94 o 
  -6   4   6     1565.79     1525.64     23.52 o 
  -5   4   6      103.34       90.30      4.06 o 
  -4   4   6      698.85      725.97     25.18 o 
  -3   4   6      155.33      141.38      3.21 o 
  -2   4   6      450.13      417.55      6.12 o 
  -1   4   6     2412.28     2339.77     33.81 o 
   0   4   6        2.20        2.82      0.72 o 
   1   4   6       62.50       68.83      2.59 o 
   2   4   6     2364.60     2356.03     31.39 o 
   3   4   6     2061.57     1947.54     62.75 o 
   4   4   6      266.27      271.59     11.48 o 
   5   4   6       19.72       14.09      5.22 o 
   6   4   6      144.25      128.88      8.87 o 
   7   4   6      426.42      458.13     19.05 o 
  -8   5   6        0.04        1.83      3.39 o 
  -7   5   6      287.95      278.27      7.95 o 
  -6   5   6        2.71        3.07      3.26 o 
  -5   5   6      230.34      221.37      6.39 o 
  -4   5   6      636.07      673.50     12.06 o 
  -3   5   6      417.07      482.05      9.02 o 
  -2   5   6      123.28      119.40      2.67 o 
  -1   5   6      282.64      287.86      6.37 o 
   0   5   6     1622.11     1671.37     23.90 o 
   1   5   6     1127.04     1131.38     18.39 o 
   2   5   6      400.29      391.40      8.08 o 
   3   5   6      367.16      354.76      6.48 o 
   4   5   6      130.20      150.80      9.13 o 
   5   5   6      190.06      193.85     10.70 o 
   6   5   6       91.55       94.97      8.61 o 
  -8   6   6       48.50       56.35      6.26 o 
  -7   6   6        0.72        3.21      2.22 o 
  -6   6   6       78.48       70.90      4.12 o 
  -5   6   6       68.65       69.57      8.09 o 
  -4   6   6      105.33       90.55      4.01 o 
  -3   6   6      797.87      823.68     18.52 o 
  -2   6   6       37.66       33.32      1.62 o 
  -1   6   6      890.97      912.25     11.74 o 
   0   6   6      632.88      600.77     19.18 o 
   1   6   6      405.76      395.20      7.83 o 
   2   6   6     1393.59     1320.39     30.00 o 
   3   6   6        1.99        4.17      3.13 o 
   4   6   6      864.80      838.00     24.00 o 
   5   6   6       32.28       33.13      5.22 o 
   6   6   6       52.45       54.79      6.78 o 
  -8   7   6        3.78        4.17      4.44 o 
  -7   7   6      117.74      117.75      5.42 o 
  -6   7   6       27.23       37.42      7.96 o 
  -5   7   6        2.77        5.09      2.21 o 
  -4   7   6       65.63       67.33      3.49 o 
  -3   7   6        0.67        4.01      1.81 o 
  -2   7   6      315.68      359.20      7.71 o 
  -1   7   6      373.09      404.78      7.95 o 
   0   7   6      137.03      142.66      9.78 o 
   1   7   6        1.30        2.48      1.44 o 
   2   7   6       36.20       39.40      4.70 o 
   3   7   6      424.47      427.35     15.39 o 
   4   7   6      163.65      154.97      9.39 o 
   5   7   6       57.63       45.92      6.78 o 
   6   7   6        9.49       11.22      5.74 o 
  -7   8   6      197.45      190.19     10.44 o 
  -6   8   6       26.46       25.82      2.85 o 
  -5   8   6      247.49      245.98     15.65 o 
  -4   8   6     2077.86     2127.21     30.60 o 
  -3   8   6      672.97      683.41     12.74 o 
  -2   8   6      684.51      677.29     16.18 o 
  -1   8   6      435.56      462.24      9.21 o 
   0   8   6     1437.77     1452.03     35.87 o 
   1   8   6     1763.44     1725.57     37.83 o 
   2   8   6      146.91      147.15      8.35 o 
   3   8   6       16.20       10.96      3.91 o 
   4   8   6     1006.07     1000.80     27.65 o 
   5   8   6      251.69      287.51     14.35 o 
   6   8   6       57.07       78.79      9.13 o 
  -7   9   6      115.13      102.27      7.83 o 
  -6   9   6        1.83        2.35      3.39 o 
  -5   9   6        6.75       11.07      2.30 o 
  -4   9   6      456.19      459.18     14.09 o 
  -3   9   6      853.05      858.09     20.61 o 
  -2   9   6       57.06       56.68      3.43 o 
  -1   9   6      150.62      148.87      5.06 o 
   0   9   6      317.14      310.42      7.46 o 
   1   9   6      264.54      264.30      7.08 o 
   2   9   6      723.73      667.11     20.61 o 
   3   9   6       71.54       82.18      7.57 o 
   4   9   6       57.79       80.36      8.09 o 
   5   9   6       67.11       74.62      7.83 o 
  -6  10   6      633.72      642.59     20.35 o 
  -5  10   6       50.50       58.18      5.48 o 
  -4  10   6       45.52       50.61      5.22 o 
  -3  10   6       12.65        9.39      2.61 o 
  -2  10   6     1100.95     1094.21     18.61 o 
  -1  10   6      944.29      960.53     28.83 o 
   0  10   6      637.13      626.07     20.22 o 
   1  10   6      156.60      148.34      5.45 o 
   2  10   6      105.88      132.80      9.39 o 
   3  10   6      727.49      793.12     24.00 o 
   4  10   6       13.82       18.00      6.00 o 
   5  10   6       24.04       27.92      6.78 o 
  -6  11   6       68.26       79.83      7.83 o 
  -5  11   6       42.12       35.74      4.96 o 
  -4  11   6       24.62       26.09      3.91 o 
  -3  11   6      127.24      126.27      7.31 o 
  -2  11   6       20.11       26.98      2.88 o 
  -1  11   6        3.59        4.15      1.98 o 
   0  11   6       91.36       84.45      4.32 o 
   1  11   6      110.95      102.35      5.01 o 
   2  11   6       31.84       23.79      4.30 o 
   3  11   6        0.55        1.83      4.44 o 
   4  11   6       80.25       93.66      8.87 o 
  -5  12   6       33.22       45.92      5.74 o 
  -4  12   6       12.45        8.87      3.65 o 
  -3  12   6       58.02       58.13      4.26 o 
  -2  12   6      438.30      420.49     10.72 o 
  -1  12   6      818.20      812.69     15.66 o 
   0  12   6      222.28      230.95      7.52 o 
   1  12   6      198.37      181.34      6.77 o 
   2  12   6      275.86      283.56      8.90 o 
   3  12   6      190.46      181.32     11.74 o 
  -4  13   6       33.40       22.96      4.17 o 
  -3  13   6       98.45      105.23      5.76 o 
  -2  13   6       93.22      100.19      5.14 o 
  -1  13   6      168.75      157.32     11.48 o 
   0  13   6       39.99       42.88      3.95 o 
   1  13   6      133.15      122.36      9.65 o 
   2  13   6       87.39       77.23      8.09 o 
  -2  14   6        2.56        1.30      3.91 o 
  -1  14   6        1.82        0.00      4.70 o 
   0  14   6       41.34       39.92      6.52 o 
  -8   1   7      301.02      302.38     11.74 o 
  -7   1   7      426.14      458.65     15.91 o 
  -6   1   7      674.35      611.02     17.22 o 
  -3   1   7     5245.62     5321.75     91.31 o 
  -2   1   7     2882.55     2944.45     37.28 o 
  -1   1   7       13.66       10.90      0.54 o 
   0   1   7     3886.00     3920.25     34.02 o 
   1   1   7     5472.49     5383.61     41.86 o 
   2   1   7      117.10      110.29      2.24 o 
   3   1   7       20.37       18.35      3.78 o 
   4   1   7      100.38      100.45      4.43 o 
   5   1   7       44.39       40.44      3.68 o 
   6   1   7      351.61      375.72     10.51 o 
   7   1   7        2.11        0.30      3.04 o 
  -9   2   7      120.20      115.32      9.65 o 
  -8   2   7       13.77       13.47      2.75 o 
  -7   2   7        6.87        9.91      2.30 o 
  -6   2   7      103.63       85.26      6.52 o 
  -5   2   7      173.12      170.29      5.34 o 
  -4   2   7      502.14      454.01      9.91 o 
  -3   2   7     1222.26     1367.60     19.46 o 
  -2   2   7        7.87       18.55      1.70 o 
  -1   2   7     2239.46     2300.26     40.05 o 
   0   2   7        7.09        4.40      1.25 o 
   1   2   7      333.49      365.99      4.20 o 
   2   2   7       59.18       60.09      1.59 o 
   3   2   7      134.39      125.27      4.81 o 
   4   2   7      771.00      765.21     14.27 o 
   5   2   7       38.86       37.43      3.45 o 
   6   2   7      199.42      189.21      7.37 o 
   7   2   7        0.07        0.25      2.56 o 
  -8   3   7        0.25        0.29      2.22 o 
  -7   3   7      107.46      101.89      4.68 o 
  -6   3   7     1384.93     1339.82     21.31 o 
  -5   3   7      674.01      638.61     11.97 o 
  -4   3   7      117.46      113.82      4.01 o 
  -3   3   7      139.94      174.04      4.00 o 
  -2   3   7     1298.52     1249.24     17.17 o 
  -1   3   7     1601.17     1516.56     22.18 o 
   0   3   7     2221.01     2311.33     31.07 o 
   1   3   7       26.53       28.58      1.38 o 
   2   3   7     1798.74     1862.27     21.77 o 
   3   3   7     1399.13     1413.65     16.35 o 
   4   3   7      255.52      261.79      7.54 o 
   5   3   7      125.95      118.33      8.87 o 
   6   3   7        7.85        7.17      2.67 o 
  -8   4   7        0.27        2.11      2.31 o 
  -7   4   7        0.97        3.78      2.21 o 
  -6   4   7        0.10        1.80      2.22 o 
  -5   4   7      456.46      460.89      9.76 o 
  -4   4   7       19.40       20.14      1.98 o 
  -3   4   7       26.24       30.39      1.54 o 
  -2   4   7      374.70      387.99      6.53 o 
  -1   4   7      476.57      521.32     21.26 o 
   0   4   7      238.25      217.05      5.79 o 
   1   4   7      111.45      128.98      2.98 o 
   2   4   7       86.43       82.07      3.23 o 
   3   4   7      459.34      426.23      7.70 o 
   4   4   7      228.34      218.63     10.44 o 
   5   4   7        0.06        0.00      3.13 o 
   6   4   7       11.07        8.61      4.96 o 
  -8   5   7        0.33        0.00      4.17 o 
  -7   5   7        9.08        6.40      2.30 o 
  -6   5   7     1318.17     1337.41     21.40 o 
  -5   5   7      442.33      470.97     10.13 o 
  -4   5   7      286.78      309.85     10.70 o 
  -3   5   7       34.64       39.27      1.85 o 
  -2   5   7     1120.34     1168.55     15.13 o 
  -1   5   7     3110.44     2990.22     31.18 o 
   0   5   7      438.18      412.95      4.90 o 
   1   5   7      183.42      199.98      5.87 o 
   2   5   7      411.15      398.66      8.15 o 
   3   5   7     1717.59     1626.39     46.18 o 
   4   5   7      817.57      786.08     22.70 o 
   5   5   7      420.11      436.22     16.70 o 
   6   5   7       86.38       97.31      8.61 o 
  -8   6   7       27.37       23.48      5.74 o 
  -7   6   7       56.40       53.94      3.86 o 
  -6   6   7       28.92       26.99      2.93 o 
  -5   6   7       69.54       74.97      3.86 o 
  -4   6   7       42.79       51.16      9.91 o 
  -3   6   7     1811.70     1882.74     26.47 o 
  -2   6   7       92.04      102.21      3.39 o 
  -1   6   7     1126.36     1139.79     13.97 o 
   0   6   7      391.97      393.72      5.09 o 
   1   6   7      169.84      160.10      4.38 o 
   2   6   7      625.16      591.71     17.48 o 
   3   6   7        6.58        7.04      3.39 o 
   4   6   7      493.39      489.44     17.48 o 
   5   6   7       48.15       54.27      6.26 o 
   6   6   7       21.91       23.22      6.52 o 
  -8   7   7      545.89      530.92     19.05 o 
  -7   7   7      251.88      261.27      8.20 o 
  -6   7   7        7.10        6.39      2.40 o 
  -5   7   7      161.96      178.40      6.16 o 
  -4   7   7      576.40      578.36     11.37 o 
  -3   7   7     1567.92     1602.84     23.48 o 
  -2   7   7      287.24      309.53      9.13 o 
  -1   7   7       52.12       55.54      2.28 o 
   0   7   7      147.23      157.92      6.13 o 
   1   7   7     1144.73     1169.75     17.85 o 
   2   7   7       82.56       72.01      6.52 o 
   3   7   7      225.57      219.15     10.96 o 
   4   7   7       84.36       69.14      6.78 o 
   5   7   7      496.49      529.62     19.83 o 
  -7   8   7        1.02        2.78      2.12 o 
  -6   8   7        7.45        7.54      2.44 o 
  -5   8   7      521.46      530.18     11.50 o 
  -4   8   7        6.54        8.58      3.39 o 
  -3   8   7       48.46       41.67      2.75 o 
  -2   8   7      541.31      521.05     12.04 o 
  -1   8   7       21.38       18.92      1.84 o 
   0   8   7      166.84      167.11      4.82 o 
   1   8   7      337.13      344.15     12.26 o 
   2   8   7       22.00       19.57      4.17 o 
   3   8   7      613.03      574.23     19.31 o 
   4   8   7      120.14      129.40      9.13 o 
   5   8   7        4.88        7.31      5.48 o 
  -7   9   7      486.90      516.05     18.26 o 
  -6   9   7       41.11       37.27      4.30 o 
  -5   9   7      113.01      110.05      5.31 o 
  -4   9   7       46.09       51.69      3.51 o 
  -3   9   7      609.81      594.84     15.65 o 
  -2   9   7      251.17      247.90      6.64 o 
  -1   9   7        1.27        3.58      1.70 o 
   0   9   7       45.67       44.20      2.84 o 
   1   9   7       59.69       63.30      3.52 o 
   2   9   7      151.89      139.58      9.13 o 
   3   9   7      259.56      273.42     13.31 o 
   4   9   7      102.12      112.97      9.65 o 
   5   9   7      169.34      161.76     11.48 o 
  -6  10   7       57.53       49.31      5.48 o 
  -5  10   7      265.98      260.90     10.96 o 
  -4  10   7       32.32       28.18      3.91 o 
  -3  10   7      417.46      439.35     13.04 o 
  -2  10   7      155.25      156.56     11.87 o 
  -1  10   7      256.88      260.83      7.08 o 
   0  10   7      656.94      656.42     12.60 o 
   1  10   7       16.28        9.36      5.09 o 
   2  10   7      275.28      299.77     13.31 o 
   3  10   7       39.68       37.31      5.74 o 
   4  10   7       96.94       81.92      8.61 o 
  -5  11   7      438.21      416.91     14.87 o 
  -4  11   7      105.90      104.88      6.78 o 
  -3  11   7        0.57        0.56      1.67 o 
  -2  11   7      364.89      372.83      9.40 o 
  -1  11   7      353.04      367.18      9.15 o 
   0  11   7       24.48       23.62      2.92 o 
   1  11   7        1.04        0.00      4.70 o 
   2  11   7      620.47      600.32     21.13 o 
   3  11   7      398.41      424.48     17.74 o 
  -5  12   7       28.32       35.22      5.48 o 
  -4  12   7       10.22       12.52      3.91 o 
  -3  12   7      233.10      228.08      7.58 o 
  -2  12   7       96.18       92.10      8.35 o 
  -1  12   7      129.23      109.58      8.61 o 
   0  12   7        0.02        0.00      4.70 o 
   1  12   7       10.69        6.78      4.17 o 
   2  12   7       43.47       36.53      6.52 o 
   3  12   7       53.77       57.14      7.31 o 
  -3  13   7       73.78       84.27      8.35 o 
  -2  13   7       19.79       28.18      6.26 o 
  -1  13   7       17.52       18.26      4.70 o 
   0  13   7      273.02      282.55     14.09 o 
   1  13   7      204.22      212.89     12.52 o 
  -3   0   8     5952.72     5763.71     98.88 o 
  -2   0   8        1.29        4.44      1.30 o 
  -1   0   8       58.36       73.44      2.45 o 
   0   0   8     3836.33     4029.90     79.83 o 
   1   0   8     5372.22     5399.57     68.18 o 
   2   0   8     1914.33     1833.72     25.09 o 
   3   0   8     1305.60     1279.69     27.92 o 
   4   0   8        1.45        0.78      2.35 o 
   5   0   8     1518.97     1452.15     33.92 o 
   6   0   8       90.02       84.01      7.57 o 
  -9   1   8      120.12      123.93      8.35 o 
  -8   1   8        6.01        5.74      3.39 o 
  -3   1   8      931.40      929.89     17.48 o 
  -2   1   8      754.99      790.78     13.44 o 
  -1   1   8      520.70      553.46      9.45 o 
   0   1   8        6.56        6.88      1.02 o 
   1   1   8        9.95       10.17      0.72 o 
   2   1   8      625.15      640.15      7.68 o 
   3   1   8      132.28      145.23      3.57 o 
   4   1   8      497.72      474.96     10.51 o 
   5   1   8        3.33        2.48      4.30 o 
   6   1   8        0.40        0.00      2.44 o 
  -8   2   8      148.28      134.99      6.24 o 
  -7   2   8       59.09       63.55      4.12 o 
  -6   2   8      325.57      307.16      8.21 o 
  -5   2   8      413.74      394.49      8.99 o 
  -4   2   8      409.90      419.78     13.31 o 
  -3   2   8      597.25      606.12     10.34 o 
  -2   2   8       17.03       11.21      1.17 o 
  -1   2   8      646.34      623.31     16.44 o 
   0   2   8      224.47      170.67      4.75 o 
   1   2   8     1285.31     1296.42     20.95 o 
   2   2   8     1435.36     1384.25     12.48 o 
   3   2   8      540.96      547.86     12.54 o 
   4   2   8      790.70      785.95     25.70 o 
   5   2   8      213.52      209.80      7.37 o 
   6   2   8       63.30       61.98      4.64 o 
  -8   3   8       65.45       63.42      4.43 o 
  -7   3   8       17.91       21.98      3.01 o 
  -6   3   8      811.50      794.81     14.84 o 
  -5   3   8       17.77       23.76      2.49 o 
  -4   3   8       21.45       22.87      2.01 o 
  -3   3   8       69.47       67.99      2.72 o 
  -2   3   8       73.91       77.14      5.22 o 
  -1   3   8       65.28       77.41      3.38 o 
   0   3   8       41.38       33.80      2.61 o 
   1   3   8       28.81       38.83      1.90 o 
   2   3   8        2.16        4.02      1.83 o 
   3   3   8       91.74       86.05      2.66 o 
   4   3   8      711.00      703.83     32.09 o 
   5   3   8        0.01        1.16      2.00 o 
   6   3   8       17.37       11.76      3.32 o 
  -8   4   8       63.18       51.66      4.30 o 
  -7   4   8       39.16       40.73      3.49 o 
  -6   4   8      880.84      864.86     15.77 o 
  -5   4   8      770.59      778.00     15.91 o 
  -4   4   8       27.05       27.24      2.61 o 
  -3   4   8       38.75       41.41      1.70 o 
  -2   4   8      537.65      474.41     49.44 o 
  -1   4   8     2072.41     1974.62     27.93 o 
   0   4   8       21.58       39.93      2.75 o 
   1   4   8      219.13      242.12      7.50 o 
   2   4   8      377.96      374.88      5.99 o 
   3   4   8      105.65       95.49      6.52 o 
   4   4   8     1709.18     1693.21     38.61 o 
   5   4   8        9.91        0.78      3.39 o 
   6   4   8       59.49       58.70      6.78 o 
  -8   5   8        5.36        4.28      2.75 o 
  -7   5   8       69.39       68.79      4.57 o 
  -6   5   8        0.08        2.39      1.93 o 
  -5   5   8     1209.21     1154.61     31.57 o 
  -4   5   8       15.51       13.50      4.17 o 
  -3   5   8     1365.10     1400.12     24.76 o 
  -2   5   8     1338.38     1427.89     19.81 o 
  -1   5   8       95.00      106.22      9.13 o 
   0   5   8      365.11      367.60     17.35 o 
   1   5   8       44.33       48.58      2.10 o 
   2   5   8     1060.83     1065.76     26.09 o 
   3   5   8      141.18      140.10      8.09 o 
   4   5   8      106.68      102.01      8.09 o 
   5   5   8       17.19       25.31      5.48 o 
   6   5   8       44.28       54.27      6.78 o 
  -8   6   8      218.56      221.39      7.91 o 
  -7   6   8      341.34      345.17      9.59 o 
  -6   6   8      396.34      400.74      9.76 o 
  -5   6   8      204.46      203.42      6.31 o 
  -4   6   8      156.11      181.80     15.26 o 
  -3   6   8      785.60      762.46     14.98 o 
  -2   6   8      320.04      329.03      6.96 o 
  -1   6   8      386.82      383.03      5.85 o 
   0   6   8      763.00      746.84     10.77 o 
   1   6   8        8.32       11.89      1.44 o 
   2   6   8      124.85      135.14      7.83 o 
   3   6   8        1.55        1.83      3.65 o 
   4   6   8       36.92       47.22      6.52 o 
   5   6   8      203.21      239.76     12.78 o 
  -7   7   8        6.06        5.83      2.44 o 
  -6   7   8      171.67      170.59      6.18 o 
  -5   7   8       39.59       43.36      3.78 o 
  -4   7   8       24.55       25.87      2.65 o 
  -3   7   8       67.34       77.79      3.32 o 
  -2   7   8       42.24       44.07      2.13 o 
  -1   7   8       26.71       26.93      1.57 o 
   0   7   8      280.40      270.63      7.70 o 
   1   7   8      158.33      153.67      8.35 o 
   2   7   8       48.20       44.61      5.22 o 
   3   7   8       35.30       36.00      5.22 o 
   4   7   8      153.40      154.45      9.91 o 
   5   7   8       20.53       22.44      6.00 o 
  -7   8   8      178.02      182.48      6.92 o 
  -6   8   8       11.91       13.07      2.63 o 
  -5   8   8       84.74       89.09      4.45 o 
  -4   8   8      155.56      161.98      5.58 o 
  -3   8   8      977.18     1021.32     21.92 o 
  -2   8   8      379.96      386.63      7.09 o 
  -1   8   8      306.13      304.78      8.61 o 
   0   8   8     1220.07     1253.34     44.61 o 
   1   8   8      920.58      933.89     18.52 o 
   2   8   8      497.04      556.23     18.52 o 
   3   8   8        0.69        1.83      3.91 o 
   4   8   8        3.60        1.57      3.65 o 
   5   8   8      200.57      217.33     13.04 o 
  -6   9   8       32.10       26.06      2.93 o 
  -5   9   8      621.53      604.17     13.00 o 
  -4   9   8      166.94      160.11      8.35 o 
  -3   9   8      315.14      319.51      7.95 o 
  -2   9   8      623.51      627.67     22.44 o 
  -1   9   8      170.13      178.54      5.21 o 
   0   9   8      406.80      433.96      8.98 o 
   1   9   8      241.03      222.81     11.22 o 
   2   9   8      460.45      461.00     17.22 o 
   3   9   8       55.39       55.83      6.52 o 
   4   9   8       82.27       75.66      8.35 o 
  -6  10   8       85.93       95.69      5.26 o 
  -5  10   8      198.29      200.89      9.13 o 
  -4  10   8      258.01      264.55     10.17 o 
  -3  10   8      314.07      330.95      8.52 o 
  -2  10   8     1856.56     1865.41     42.27 o 
  -1  10   8     1218.68     1170.64     30.00 o 
   0  10   8      577.60      585.45     19.83 o 
   1  10   8      332.94      288.03     13.31 o 
   2  10   8      330.27      346.73     14.87 o 
   3  10   8      320.85      335.77     15.39 o 
   4  10   8       85.24       79.83      8.87 o 
  -3  11   8      164.83      172.45     10.70 o 
  -2  11   8       22.34       23.48      4.96 o 
  -1  11   8       14.99        8.61      5.22 o 
   0  11   8       16.55       16.70      5.22 o 
   1  11   8        0.36        0.00      3.65 o 
   2  11   8        0.62        0.00      3.65 o 
   3  11   8        0.23        7.57      5.74 o 
  -4  12   8      249.54      237.42     13.04 o 
  -3  12   8      149.11      134.10     10.17 o 
  -2  12   8      288.31      266.37     13.57 o 
  -1  12   8      290.32      281.77     13.57 o 
   0  12   8       44.20       43.31      6.26 o 
   1  12   8        9.78       12.00      5.74 o 
   2  12   8       11.05        4.70      4.17 o 
  -3  13   8       17.00       12.52      4.70 o 
  -2  13   8      151.99      151.84     10.70 o 
  -1  13   8       36.68       26.61      6.52 o 
   0  13   8      258.74      292.73     14.87 o 
  -8   1   9      213.88      223.33     10.96 o 
  -7   1   9       21.42       26.61      4.44 o 
  -4   1   9     2796.13     2732.36     53.74 o 
  -3   1   9     1397.79     1399.22     21.92 o 
  -2   1   9       80.56       67.39      2.36 o 
  -1   1   9        6.48        5.52      0.70 o 
   0   1   9     1318.94     1274.05     12.77 o 
   1   1   9      727.80      702.03      8.30 o 
   2   1   9      363.13      365.79      5.39 o 
   3   1   9       24.40       21.41      1.71 o 
   4   1   9      169.79      178.60      6.18 o 
   5   1   9      552.36      519.56     12.08 o 
   6   1   9       83.06       94.59      5.62 o 
  -8   2   9      352.30      285.68     12.26 o 
  -7   2   9      363.06      352.47     13.57 o 
  -6   2   9      609.38      642.59     19.05 o 
  -5   2   9        3.57        8.87      3.65 o 
  -4   2   9      101.73       93.92      6.26 o 
  -3   2   9       54.97       66.86      2.72 o 
  -2   2   9     1804.27     1578.38     23.61 o 
  -1   2   9      239.13      231.77      7.44 o 
   0   2   9      242.15      237.59      7.05 o 
   1   2   9      129.95      117.70      2.16 o 
   2   2   9      690.56      682.73      8.98 o 
   3   2   9      199.02      180.87      4.25 o 
   4   2   9       46.51       44.94      3.31 o 
   5   2   9      745.94      747.40     15.38 o 
   6   2   9        1.66        4.48      2.88 o 
  -8   3   9       57.88       42.40      4.06 o 
  -7   3   9       68.34       71.89      4.60 o 
  -6   3   9      353.65      374.02      9.20 o 
  -5   3   9      864.88      922.99     15.97 o 
  -4   3   9      106.72      112.45      7.04 o 
  -3   3   9      212.05      218.37      5.10 o 
  -2   3   9     5929.03     6020.69    107.75 o 
  -1   3   9     3665.71     3689.70     47.75 o 
   0   3   9      836.76      799.00     13.80 o 
   1   3   9      355.67      368.15      6.21 o 
   2   3   9       52.53       53.52      2.84 o 
   3   3   9     1619.65     1639.17     24.38 o 
   4   3   9      183.82      187.39      6.27 o 
   5   3   9        6.88        2.98      2.12 o 
   6   3   9      195.78      187.32     11.48 o 
  -8   4   9      189.89      182.95      6.92 o 
  -7   4   9      229.94      221.50      7.29 o 
  -6   4   9       11.86       15.17      2.58 o 
  -5   4   9       86.16       91.49      4.70 o 
  -4   4   9       31.54       39.08      3.78 o 
  -3   4   9        1.68        4.79      1.00 o 
  -2   4   9      108.95      118.82      4.96 o 
  -1   4   9       14.47       13.49      2.12 o 
   0   4   9      205.54      213.44      6.35 o 
   1   4   9      296.43      298.35      4.98 o 
   2   4   9       86.41       86.05      3.78 o 
   3   4   9        0.06        2.09      3.39 o 
   4   4   9       30.92       27.92      4.70 o 
   5   4   9        2.56        0.00      3.39 o 
  -8   5   9       64.57       66.43      4.60 o 
  -7   5   9      547.13      524.99     13.04 o 
  -6   5   9     1147.27     1158.11     19.78 o 
  -5   5   9      302.84      319.19      7.96 o 
  -4   5   9       96.77       99.45      9.65 o 
  -3   5   9      101.21       89.07      5.02 o 
  -2   5   9     1394.10     1448.10     22.67 o 
  -1   5   9     1370.73     1436.48     22.39 o 
   0   5   9       24.13       21.51      3.26 o 
   1   5   9      112.17      110.72      4.79 o 
   2   5   9       46.50       40.89      2.80 o 
   3   5   9      551.79      528.31     17.22 o 
   4   5   9       81.64       93.66      7.83 o 
   5   5   9        3.48        2.61      4.17 o 
  -8   6   9       24.94       25.70      3.78 o 
  -7   6   9      230.28      221.77      9.13 o 
  -6   6   9      135.77      128.80      5.57 o 
  -5   6   9      116.46      111.03      4.70 o 
  -4   6   9      690.07      693.23     12.60 o 
  -3   6   9      258.08      259.89      5.97 o 
  -2   6   9      364.23      364.71      5.61 o 
  -1   6   9       15.01       13.25      2.26 o 
   0   6   9       42.13       38.37      5.09 o 
   1   6   9       43.42       46.44      5.22 o 
   2   6   9      256.97      264.29     11.48 o 
   3   6   9       13.44        7.04      3.65 o 
   4   6   9       26.71       18.52      4.70 o 
   5   6   9       58.20       63.66      7.04 o 
  -7   7   9      564.32      558.67     12.91 o 
  -6   7   9      195.31      177.72      6.43 o 
  -5   7   9        4.04        3.24      1.93 o 
  -4   7   9      995.77      990.65     24.00 o 
  -3   7   9      426.33      431.02     17.35 o 
  -2   7   9       46.87       47.33      2.74 o 
  -1   7   9       47.84       44.78      3.78 o 
   0   7   9       46.65       45.92      4.96 o 
   1   7   9     1643.21     1638.95     37.05 o 
   2   7   9      961.27      912.35     25.05 o 
   3   7   9       19.23       18.52      5.22 o 
   4   7   9       99.79       97.05      8.61 o 
   5   7   9      292.26      269.77     14.35 o 
  -7   8   9      119.48      115.48      6.39 o 
  -6   8   9        1.82        1.65      2.12 o 
  -5   8   9      239.65      233.44      7.20 o 
  -4   8   9       16.37       22.59      2.54 o 
  -3   8   9       16.68       17.17      1.89 o 
  -2   8   9      101.34      103.69      5.26 o 
  -1   8   9        4.29        3.90      3.78 o 
   0   8   9      520.85      509.01     16.70 o 
   1   8   9      248.09      230.89     11.22 o 
   2   8   9       12.93       12.00      4.70 o 
   3   8   9        3.54        0.00      4.17 o 
   4   8   9        2.17        1.04      4.70 o 
  -6   9   9        2.28        3.13      4.17 o 
  -5   9   9      257.27      274.98     12.78 o 
  -4   9   9      106.58      111.14      8.61 o 
  -3   9   9      203.95      221.81      8.02 o 
  -2   9   9        7.59       13.83      4.17 o 
  -1   9   9       13.13       12.52      3.91 o 
   0   9   9      565.98      525.18     18.00 o 
   1   9   9     1024.64     1048.80     27.92 o 
   2   9   9      316.12      286.46     13.57 o 
   3   9   9      208.26      196.72     11.74 o 
   4   9   9      117.29      122.36      9.39 o 
  -6  10   9       53.75       51.14      6.26 o 
  -5  10   9      348.87      348.30     15.13 o 
  -4  10   9      430.81      425.00     16.44 o 
  -3  10   9       64.23       73.05      6.78 o 
  -2  10   9       26.15       24.00      5.48 o 
  -1  10   9        4.97        3.65      3.91 o 
   0  10   9       42.93       40.18      6.52 o 
   1  10   9       29.27       20.87      5.22 o 
   2  10   9       58.27       65.22      7.31 o 
   3  10   9        2.75        0.00      5.22 o 
  -3  11   9        0.62        3.39      4.70 o 
  -2  11   9      122.05      116.36      8.61 o 
  -1  11   9      431.28      423.43     16.96 o 
   0  11   9      223.52      224.89     12.00 o 
   1  11   9       10.30        6.26      4.17 o 
   2  11   9       71.43       71.49      8.09 o 
  -4  12   9       43.01       43.57      6.52 o 
  -3  12   9        5.55        4.17      5.22 o 
  -2  12   9      109.99      109.05      8.87 o 
  -1  12   9      162.00      151.58     10.44 o 
   0  12   9      155.22      151.84     10.44 o 
   1  12   9        3.26        2.09      3.91 o 
  -3   0  10      431.65      387.69      9.91 o 
  -2   0  10      355.07      334.02      6.04 o 
  -1   0  10        4.01        4.23      0.98 o 
   0   0  10      686.50      642.40     32.61 o 
   1   0  10     2200.41     2262.33     29.35 o 
   2   0  10     1317.23     1251.33     27.13 o 
   3   0  10      263.63      269.91      6.82 o 
   4   0  10     1219.79     1155.77     27.65 o 
   5   0  10      825.15      810.34     23.22 o 
  -8   1  10        0.42        3.65      3.13 o 
  -7   1  10      210.00      217.07     11.22 o 
  -6   1  10      279.27      247.59     11.22 o 
  -5   1  10        1.55        0.00      3.91 o 
  -4   1  10      310.63      333.95     12.52 o 
  -3   1  10      168.15      165.27      4.66 o 
  -2   1  10      255.50      246.82      5.01 o 
  -1   1  10       93.78      101.22      2.50 o 
   0   1  10      820.92      802.59      9.11 o 
   1   1  10        0.38        2.18      0.73 o 
   2   1  10        7.31        8.21      1.21 o 
   3   1  10      436.68      432.12      7.35 o 
   4   1  10       55.44       55.34      3.49 o 
   5   1  10      103.50      102.70      5.44 o 
  -8   2  10      203.04      171.67      9.91 o 
  -7   2  10      158.12      169.58      9.65 o 
  -6   2  10      461.87      486.83     16.70 o 
  -5   2  10      668.62      635.02     19.05 o 
  -4   2  10        5.62        0.78      3.65 o 
  -3   2  10      546.42      514.57     14.74 o 
  -2   2  10      223.79      195.74      5.58 o 
  -1   2  10     1423.57     1388.86     20.76 o 
   0   2  10     1600.33     1585.95     27.36 o 
   1   2  10      161.72      158.59      3.36 o 
   2   2  10      740.12      764.27     10.36 o 
   3   2  10      498.39      490.95     10.18 o 
   4   2  10      265.43      253.18      7.61 o 
   5   2  10      305.40      324.55     14.09 o 
  -8   3  10        3.41        8.09      3.39 o 
  -7   3  10       26.64       20.09      4.17 o 
  -6   3  10      281.96      263.24     11.74 o 
  -5   3  10       54.97       54.01      6.26 o 
  -4   3  10       99.88      113.75      7.31 o 
  -3   3  10      283.72      251.64      6.65 o 
  -2   3  10      371.01      348.39     16.18 o 
  -1   3  10      345.57      321.90      7.76 o 
   0   3  10      708.59      719.99     13.04 o 
   1   3  10      152.23      145.79      4.20 o 
   2   3  10      113.65      110.35      3.60 o 
   3   3  10      704.52      676.89     12.70 o 
   4   3  10        0.06        0.00      3.91 o 
   5   3  10       85.31       75.92      6.78 o 
  -8   4  10        5.41        2.91      2.63 o 
  -7   4  10       95.83      107.95      5.31 o 
  -6   4  10      946.88      953.73     17.08 o 
  -5   4  10     1420.32     1469.37     34.44 o 
  -4   4  10        1.84        2.61      2.87 o 
  -3   4  10       30.66       37.31      4.96 o 
  -2   4  10      204.22      217.17      6.57 o 
  -1   4  10     1636.10     1615.85     24.40 o 
   0   4  10      822.59      827.02     14.73 o 
   1   4  10       12.62        9.35      1.57 o 
   2   4  10      209.85      213.44      7.31 o 
   3   4  10      554.68      605.02     18.52 o 
   4   4  10        0.92        0.78      3.91 o 
   5   4  10        0.51        0.00      3.91 o 
  -8   5  10       21.24       20.04      3.49 o 
  -7   5  10      176.60      179.54      7.57 o 
  -6   5  10      140.44      155.06      6.00 o 
  -5   5  10      133.51      127.50      4.92 o 
  -4   5  10      207.70      224.05      6.39 o 
  -3   5  10       73.76       74.09      6.26 o 
  -2   5  10       37.85       35.91      5.35 o 
  -1   5  10      357.85      340.90     16.96 o 
   0   5  10      195.74      198.87      6.57 o 
   1   5  10       18.37       21.26      2.85 o 
   2   5  10       25.67       19.67      2.28 o 
   3   5  10       14.47       21.65      4.96 o 
   4   5  10       20.67       20.61      4.44 o 
   5   5  10       25.13       28.44      5.22 o 
  -7   6  10      227.17      201.28      9.26 o 
  -6   6  10        1.55        0.52      1.88 o 
  -5   6  10       46.62       55.86      4.04 o 
  -4   6  10      900.63      961.59     29.22 o 
  -3   6  10      316.71      326.90     13.31 o 
  -2   6  10      621.45      616.17     17.48 o 
  -1   6  10       69.09       76.52      4.57 o 
   0   6  10       40.27       46.68      3.78 o 
   1   6  10      689.29      715.38     20.09 o 
   2   6  10      383.51      420.56     15.13 o 
   3   6  10       19.41       28.44      5.48 o 
   4   6  10        8.04       14.35      4.70 o 
  -7   7  10       28.16       21.65      4.44 o 
  -6   7  10      218.54      229.85     11.48 o 
  -5   7  10       11.76        8.35      3.65 o 
  -4   7  10       28.95       25.31      4.96 o 
  -3   7  10      245.86      266.64     12.26 o 
  -2   7  10       74.49       75.70      4.79 o 
  -1   7  10      956.33      907.96     30.26 o 
   0   7  10       68.96       58.39      4.96 o 
   1   7  10      214.57      199.32     10.44 o 
   2   7  10      215.92      203.76     10.70 o 
   3   7  10       31.29       23.74      4.70 o 
   4   7  10       75.40       90.27      8.09 o 
  -6   8  10       11.81       16.44      4.70 o 
  -5   8  10       43.87       41.74      5.48 o 
  -4   8  10     1590.24     1589.90     38.09 o 
  -3   8  10     2359.38     2261.87     64.31 o 
  -2   8  10      806.98      777.96     16.04 o 
  -1   8  10       22.87       25.43      4.30 o 
   0   8  10      258.00      279.16     12.26 o 
   1   8  10      421.79      414.04     15.91 o 
   2   8  10      403.24      395.78     15.65 o 
   3   8  10       18.61       12.52      4.96 o 
   4   8  10        1.20        0.52      3.91 o 
  -6   9  10        5.87        9.91      4.17 o 
  -5   9  10       32.23       35.48      5.48 o 
  -4   9  10      218.20      223.59     12.00 o 
  -3   9  10        5.32        3.67      3.19 o 
  -2   9  10       53.20       54.33      4.87 o 
  -1   9  10      451.68      396.30     15.39 o 
   0   9  10        1.42        0.00      3.91 o 
   1   9  10        0.43        0.00      3.13 o 
   2   9  10       79.70       78.79      7.31 o 
   3   9  10       18.95       16.70      4.70 o 
  -5  10  10      244.61      247.33     13.04 o 
  -4  10  10       31.66       27.65      5.48 o 
  -3  10  10      196.38      194.11     11.22 o 
  -2  10  10      121.01      120.01      8.61 o 
  -1  10  10      683.29      702.33     22.44 o 
   0  10  10      335.01      356.38     15.39 o 
   1  10  10        0.54        0.00      4.70 o 
   2  10  10       13.58       12.00      5.48 o 
  -4  11  10       49.67       48.00      7.04 o 
  -3  11  10        0.50        3.13      4.44 o 
  -2  11  10        3.12        4.17      4.70 o 
  -1  11  10       53.04       65.22      7.83 o 
   0  11  10       23.74       30.79      5.48 o 
   1  11  10       34.79       31.57      6.26 o 
  -3  12  10       33.47       22.96      6.00 o 
  -2  12  10       56.54       58.70      7.04 o 
  -1  12  10      675.38      675.46     23.48 o 
   0  12  10      124.53      110.36      9.65 o 
  -8   1  11       81.83       85.57      7.57 o 
  -7   1  11      242.58      239.50     11.74 o 
  -6   1  11      369.68      352.99     14.35 o 
  -5   1  11       12.95       12.26      4.44 o 
  -4   1  11       14.95       25.83      4.44 o 
  -3   1  11      624.56      625.37     18.78 o 
  -2   1  11      850.82      789.64     10.99 o 
  -1   1  11      602.69      604.55      8.83 o 
   0   1  11      122.95      124.99      3.80 o 
   1   1  11       46.95       49.62      1.86 o 
   2   1  11       21.28       23.38      1.58 o 
   3   1  11       37.14       41.74      4.44 o 
   4   1  11      267.96      272.90     11.74 o 
   5   1  11      144.81      142.97      9.13 o 
  -8   2  11      226.58      216.80     11.48 o 
  -7   2  11      130.29      145.06      9.13 o 
  -6   2  11       31.98       35.74      5.74 o 
  -5   2  11     1308.97     1251.78     31.05 o 
  -4   2  11     1085.96     1078.28     27.39 o 
  -3   2  11      380.82      353.25     13.31 o 
  -2   2  11      846.71      826.53     14.22 o 
  -1   2  11       68.95       77.34      2.99 o 
   0   2  11     1469.21     1486.22     18.37 o 
   1   2  11      699.46      669.60     10.21 o 
   2   2  11     1095.95     1033.54     14.03 o 
   3   2  11      361.28      354.82     13.04 o 
   4   2  11        9.41       10.44      3.65 o 
   5   2  11        0.03        0.00      3.13 o 
  -8   3  11        4.56        6.26      4.44 o 
  -7   3  11       52.39       64.18      6.52 o 
  -6   3  11     1174.12     1094.98     28.70 o 
  -5   3  11      853.90      844.52     24.00 o 
  -4   3  11     1610.85     1512.41     35.22 o 
  -3   3  11        0.74        3.91      3.13 o 
  -2   3  11      144.92      158.06      5.33 o 
  -1   3  11     1036.38     1008.85     16.97 o 
   0   3  11       16.76       16.50      1.76 o 
   1   3  11       42.66       43.67      2.63 o 
   2   3  11       22.73       20.91      2.03 o 
   3   3  11      152.66      171.41      9.13 o 
   4   3  11      417.99      429.43     15.91 o 
  -7   4  11       59.68       58.96      6.52 o 
  -6   4  11        9.06        7.31      3.91 o 
  -5   4  11        2.33        7.04      4.17 o 
  -4   4  11      137.74      117.66      8.35 o 
  -3   4  11       22.04       24.26      4.96 o 
  -2   4  11      721.25      689.77     27.52 o 
  -1   4  11       40.15       42.78      3.19 o 
   0   4  11        4.23        9.61      2.19 o 
   1   4  11        5.05        3.13      1.84 o 
   2   4  11       27.95       28.58      2.56 o 
   3   4  11        6.25        7.83      3.13 o 
   4   4  11       10.50        8.87      4.17 o 
  -7   5  11       15.06       15.13      4.70 o 
  -6   5  11       34.89       35.74      5.22 o 
  -5   5  11      736.61      706.77     21.65 o 
  -4   5  11     1486.54     1415.88     34.18 o 
  -3   5  11      647.05      676.50     20.61 o 
  -2   5  11      369.85      365.89      9.36 o 
  -1   5  11      373.33      371.20      9.44 o 
   0   5  11      791.87      774.29     14.99 o 
   1   5  11     1280.11     1246.39     21.19 o 
   2   5  11      628.96      636.33     19.31 o 
   3   5  11      537.79      510.83     17.48 o 
   4   5  11      120.33      115.32      8.61 o 
  -7   6  11       65.43       61.31      6.78 o 
  -6   6  11       33.04       24.26      4.70 o 
  -5   6  11      289.87      306.29     13.31 o 
  -4   6  11      260.95      290.12     13.31 o 
  -3   6  11       90.62       91.81      4.94 o 
  -2   6  11      554.11      571.00     12.51 o 
  -1   6  11        0.05        0.00      2.40 o 
   0   6  11      385.57      372.61     10.02 o 
   1   6  11       22.39       22.70      4.70 o 
   2   6  11      121.56      115.84      7.83 o 
   3   6  11      277.50      293.51     13.31 o 
   4   6  11       67.28       68.09      7.04 o 
  -7   7  11      271.99      257.50     13.04 o 
  -6   7  11       86.64       85.83      7.57 o 
  -5   7  11        1.57        0.26      3.91 o 
  -4   7  11      127.42      141.14      9.65 o 
  -3   7  11     1533.53     1552.16     25.81 o 
  -2   7  11      290.24      289.24      8.91 o 
  -1   7  11        1.03        1.91      4.83 o 
   0   7  11      380.27      372.95     10.39 o 
   1   7  11     1370.26     1441.19     34.18 o 
   2   7  11      477.52      466.22     16.96 o 
   3   7  11       17.97       13.83      4.17 o 
  -6   8  11      160.37      156.80     10.44 o 
  -5   8  11       68.26       82.96      8.09 o 
  -4   8  11       57.15       59.48      6.52 o 
  -3   8  11      128.63      121.75      6.78 o 
  -2   8  11      337.34      319.47     11.35 o 
  -1   8  11      108.79       93.81      5.57 o 
   0   8  11       21.54       30.26      4.70 o 
   1   8  11       20.35       22.70      4.96 o 
   2   8  11        1.16        3.39      3.65 o 
   3   8  11        3.99        0.52      3.39 o 
  -5   9  11        3.54        5.48      3.91 o 
  -4   9  11        0.89        6.52      5.22 o 
  -3   9  11       29.19       40.63      4.23 o 
  -2   9  11       14.66       13.92      3.12 o 
  -1   9  11      225.07      242.89     12.00 o 
   0   9  11        2.85        1.83      4.17 o 
   1   9  11       73.52       66.01      6.78 o 
   2   9  11      156.16      159.41     10.44 o 
  -5  10  11        3.48        1.04      4.70 o 
  -4  10  11       19.82       21.08      3.49 o 
  -3  10  11      136.86      125.70      6.63 o 
  -2  10  11       90.76       93.40      8.35 o 
  -1  10  11       47.33       52.18      6.26 o 
   0  10  11      144.21      131.75      9.39 o 
   1  10  11        3.56        2.87      4.70 o 
  -3  11  11      106.64       87.66      8.09 o 
  -2  11  11       39.75       48.79      6.78 o 
  -1  11  11      708.19      676.50     22.96 o 
   0  11  11      292.20      306.81     14.61 o 
  -8   0  12      285.13      249.16     12.78 o 
  -7   0  12      905.71      910.00     26.35 o 
  -6   0  12      338.23      302.64     13.31 o 
  -5   0  12       25.58       22.44      5.22 o 
  -4   0  12       64.03       79.31      6.78 o 
  -3   0  12     1563.53     1577.28     23.30 o 
  -2   0  12      163.75      190.04     10.83 o 
  -1   0  12      707.79      710.16     20.09 o 
   0   0  12      663.75      639.72     18.52 o 
   1   0  12     1647.28     1646.51     35.74 o 
   2   0  12     1217.35     1148.46     27.13 o 
  -8   1  12       63.26       77.49      7.83 o 
  -7   1  12       35.92       38.35      6.52 o 
  -6   1  12       12.89        8.61      4.96 o 
  -5   1  12      383.29      373.86     14.61 o 
  -4   1  12      183.05      176.63      9.65 o 
  -3   1  12        4.85        4.87      1.67 o 
  -2   1  12      487.32      493.79      8.36 o 
  -1   1  12      728.07      681.93     10.25 o 
   0   1  12      150.16      145.21      4.65 o 
   1   1  12      263.65      259.03      5.75 o 
   2   1  12       96.30      101.47      3.59 o 
  -7   2  12      186.05      190.71     10.96 o 
  -6   2  12       80.63       84.53      7.31 o 
  -5   2  12      182.79      183.41     10.17 o 
  -4   2  12       13.40       21.65      5.22 o 
  -3   2  12       11.87       11.55      2.48 o 
  -2   2  12      553.22      560.24     11.03 o 
  -1   2  12      250.65      267.25      5.80 o 
   0   2  12      724.74      741.98     15.43 o 
   1   2  12      251.98      238.26      5.64 o 
   2   2  12      237.21      247.40      6.83 o 
   3   2  12      357.96      358.99     13.04 o 
  -7   3  12       43.59       43.83      6.26 o 
  -6   3  12        0.09        0.00      3.65 o 
  -5   3  12      310.63      302.64     13.31 o 
  -4   3  12      341.12      324.82     13.83 o 
  -3   3  12        5.83        6.26      3.13 o 
  -2   3  12      178.96      173.43      5.89 o 
  -1   3  12      446.47      441.52      9.77 o 
   0   3  12      288.75      291.46      6.43 o 
   1   3  12      137.69      132.86      4.26 o 
   2   3  12        0.99        1.80      2.12 o 
   3   3  12       20.99       26.35      4.70 o 
   4   3  12       19.50       15.65      4.44 o 
  -7   4  12        3.64        0.00      3.91 o 
  -6   4  12       29.12       39.92      6.26 o 
  -5   4  12     1131.26     1126.03     30.00 o 
  -4   4  12      246.94      248.63     12.00 o 
  -3   4  12        4.53        7.77      2.38 o 
  -2   4  12     1062.85     1026.65     17.98 o 
  -1   4  12      430.32      446.66     11.87 o 
   0   4  12      773.69      785.92     25.70 o 
   1   4  12        0.55        1.01      1.42 o 
   2   4  12        1.78        4.96      3.13 o 
   3   4  12      369.81      332.38     13.31 o 
   4   4  12      310.04      333.42     14.35 o 
  -7   5  12       24.91       24.00      4.96 o 
  -6   5  12      167.81      151.06      9.91 o 
  -5   5  12       39.79       46.96      6.26 o 
  -4   5  12       46.99       44.61      5.74 o 
  -3   5  12       30.02       22.51      3.01 o 
  -2   5  12      311.79      288.84     14.35 o 
  -1   5  12      258.44      252.56      7.64 o 
   0   5  12       45.55       40.27      3.70 o 
   1   5  12       14.83       16.44      2.19 o 
   2   5  12      136.85      147.67      8.61 o 
   3   5  12       28.54       34.44      5.48 o 
  -6   6  12       31.13       29.48      5.22 o 
  -5   6  12      195.22      203.50     11.22 o 
  -4   6  12      722.66      757.64     22.96 o 
  -3   6  12     1371.51     1346.50     23.19 o 
  -2   6  12      309.50      299.54      8.91 o 
  -1   6  12      207.91      201.66      7.24 o 
   0   6  12      365.44      371.25     10.21 o 
   1   6  12      291.64      364.73     14.09 o 
   2   6  12      116.66      116.88      8.35 o 
   3   6  12       45.16       49.83      6.52 o 
  -6   7  12       35.73       34.70      6.52 o 
  -5   7  12        5.80        5.48      4.70 o 
  -4   7  12       87.62       90.01      8.09 o 
  -3   7  12       48.44       47.41      6.65 o 
  -2   7  12        0.50        2.32      2.49 o 
  -1   7  12       25.13       20.19      3.31 o 
   0   7  12       98.89      106.04      8.87 o 
   1   7  12       34.09       31.57      5.48 o 
   2   7  12        0.07        2.87      3.39 o 
   3   7  12        2.46        5.74      3.65 o 
  -5   8  12        0.34        1.83      3.39 o 
  -4   8  12      215.69      220.35      8.39 o 
  -3   8  12      529.25      528.80     13.06 o 
  -2   8  12       41.18       43.24      4.57 o 
  -1   8  12       48.48       53.47      5.09 o 
   0   8  12       35.67       39.92      6.00 o 
   1   8  12      388.73      405.17     15.65 o 
   2   8  12      100.23      100.44      8.61 o 
  -5   9  12       25.54       37.05      6.78 o 
  -4   9  12       44.04       41.89      4.52 o 
  -3   9  12      112.35      107.27      6.24 o 
  -2   9  12      193.39      193.30     12.13 o 
  -1   9  12       22.89       27.13      4.70 o 
   0   9  12       56.19       53.48      6.00 o 
   1   9  12      156.73      177.93     10.96 o 
  -4  10  12      204.12      196.21      8.58 o 
  -3  10  12        0.45        1.15      2.94 o 
  -2  10  12      217.93      218.63     11.74 o 
  -1  10  12      115.01      131.23      9.91 o 
   0  10  12        6.88        3.39      3.65 o 
  -7   1  13      734.96      731.03     23.74 o 
  -6   1  13      433.46      446.13     17.22 o 
  -5   1  13       10.12       15.65      4.17 o 
  -4   1  13      909.68      882.98     17.80 o 
  -3   1  13     1144.31     1185.75     21.49 o 
  -2   1  13       21.74       20.20      2.95 o 
  -1   1  13      154.85      146.65      6.08 o 
   0   1  13      657.58      618.03     13.10 o 
   1   1  13      326.76      316.45      8.75 o 
   2   1  13      599.36      628.24     19.05 o 
  -7   2  13       42.17       40.70      6.26 o 
  -6   2  13       27.33       33.92      6.26 o 
  -5   2  13        0.77        6.26      4.70 o 
  -4   2  13       75.00       84.27      7.04 o 
  -3   2  13      884.62      849.93     15.35 o 
  -2   2  13      218.62      218.37      5.63 o 
  -1   2  13      418.43      422.13      7.94 o 
   0   2  13      113.29      107.46      5.35 o 
   1   2  13        9.33        5.29      2.56 o 
   2   2  13       28.87       26.35      4.17 o 
  -7   3  13       40.30       20.35      5.48 o 
  -6   3  13      330.37      334.21     14.61 o 
  -5   3  13      757.55      723.20     22.44 o 
  -4   3  13       27.45       30.52      5.48 o 
  -3   3  13       38.72       33.84      3.28 o 
  -2   3  13       85.27       94.73      4.38 o 
  -1   3  13     1338.52     1367.96     18.14 o 
   0   3  13     1275.21     1267.47     17.16 o 
   1   3  13       57.16       65.04      3.18 o 
   2   3  13      233.03      218.63     10.96 o 
  -7   4  13        0.00        0.78      3.65 o 
  -6   4  13       12.92       13.31      4.96 o 
  -5   4  13       12.13       10.17      4.96 o 
  -4   4  13       17.43       18.52      4.96 o 
  -3   4  13      229.19      225.47      7.46 o 
  -2   4  13      385.05      360.44      9.40 o 
  -1   4  13      338.96      347.11     13.18 o 
   0   4  13        9.64       10.15      2.17 o 
   1   4  13        0.40        4.12      1.74 o 
   2   4  13        7.25       11.74      3.91 o 
  -6   5  13      120.86      119.49      9.13 o 
  -5   5  13      549.92      560.40     19.83 o 
  -4   5  13       56.79       55.31      6.52 o 
  -3   5  13        0.99        0.00      2.41 o 
  -2   5  13      282.60      283.80      8.46 o 
  -1   5  13     1161.20     1123.33     19.98 o 
   0   5  13     1159.31     1155.69     20.65 o 
   1   5  13       16.68       21.62      2.32 o 
   2   5  13        0.61        0.00      3.39 o 
   3   5  13      113.00      129.40      9.13 o 
  -6   6  13        1.24        0.00      4.17 o 
  -5   6  13       75.87       88.97      8.35 o 
  -4   6  13      148.06      142.23      6.61 o 
  -3   6  13      472.99      470.27     13.96 o 
  -2   6  13       90.75       87.35      6.65 o 
  -1   6  13       10.09       10.44      2.99 o 
   0   6  13       37.07       37.86      3.89 o 
   1   6  13       17.89       16.70      3.65 o 
   2   6  13       14.64       16.18      4.44 o 
  -5   7  13        6.31        7.04      4.44 o 
  -4   7  13      217.17      222.54      8.32 o 
  -3   7  13      619.86      647.15     16.70 o 
  -2   7  13      241.56      233.28      8.61 o 
  -1   7  13      144.60      134.75      6.39 o 
   0   7  13       85.15       82.43      5.16 o 
   1   7  13      337.03      326.38     13.57 o 
   2   7  13      387.16      413.00     16.70 o 
  -5   8  13       39.75       42.27      6.26 o 
  -4   8  13       67.42       64.78      4.82 o 
  -3   8  13      171.45      156.47      7.06 o 
  -2   8  13      241.10      229.08      8.54 o 
  -1   8  13      143.28      133.06      6.61 o 
   0   8  13       26.44       21.39      4.96 o 
   1   8  13       50.93       51.66      6.52 o 
  -4   9  13       27.86       34.68      7.96 o 
  -3   9  13      367.82      398.24     15.00 o 
  -2   9  13       85.29       84.69      5.53 o 
  -1   9  13       87.97       96.01      8.09 o 
   0   9  13      104.92      125.75      9.13 o 
  -7   0  14      378.60      387.43     16.70 o 
  -6   0  14        1.57        5.48      3.91 o 
  -5   0  14        9.06        0.78      3.65 o 
  -4   0  14      807.59      879.22     25.83 o 
  -3   0  14     1121.85     1123.16     29.74 o 
  -2   0  14     2277.49     2154.74     47.48 o 
  -1   0  14       30.14       15.39      4.70 o 
   0   0  14        0.89        4.44      3.91 o 
   1   0  14      414.38      418.22     14.87 o 
  -7   1  14        6.24        7.54      7.04 o 
  -6   1  14      168.69      183.81      7.84 o 
  -5   1  14      142.29      131.87      6.55 o 
  -4   1  14      121.39      127.31     14.74 o 
  -3   1  14       13.09       11.46      3.04 o 
  -2   1  14        2.95        2.02      7.31 o 
  -1   1  14        1.36        1.72      3.52 o 
   0   1  14      119.34      124.77      5.89 o 
   1   1  14      132.24      132.51      9.65 o 
  -6   2  14       46.41       43.57      6.26 o 
  -5   2  14      134.10      129.93      9.13 o 
  -4   2  14      590.21      560.67     19.57 o 
  -3   2  14      385.88      391.83     11.09 o 
  -2   2  14      860.41      864.33     17.62 o 
  -1   2  14      375.25      401.29     14.87 o 
   0   2  14      273.78      271.18      8.56 o 
   1   2  14      420.22      432.57     10.95 o 
   2   2  14       54.17       62.88      6.00 o 
  -6   3  14       24.77       34.70      5.74 o 
  -5   3  14      263.63      265.33     13.31 o 
  -4   3  14       47.23       47.22      6.00 o 
  -3   3  14       15.44       10.17      4.44 o 
  -2   3  14        8.33        9.85      3.22 o 
  -1   3  14        0.61        0.00      2.12 o 
   0   3  14        7.78        6.60      5.09 o 
   1   3  14        1.99        2.43      2.26 o 
   2   3  14        3.25        0.00      2.87 o 
  -6   4  14       91.01       95.23      8.61 o 
  -5   4  14      460.19      435.44     17.74 o 
  -4   4  14       28.42       21.65      3.91 o 
  -3   4  14        0.44        1.41      3.00 o 
  -2   4  14        1.86        0.00      2.48 o 
  -1   4  14      790.27      790.22     21.13 o 
   0   4  14      703.22      698.26     21.92 o 
   1   4  14       70.36       71.75      7.31 o 
  -6   5  14      335.23      359.51     16.70 o 
  -5   5  14        7.22        7.57      4.96 o 
  -4   5  14      209.79      190.35      7.46 o 
  -3   5  14        1.75        1.02      2.31 o 
  -2   5  14      245.26      241.85      8.08 o 
  -1   5  14       10.71       12.31      2.50 o 
   0   5  14      101.59      111.49      4.52 o 
   1   5  14      325.31      315.68     14.35 o 
  -5   6  14       89.40       92.88      8.61 o 
  -4   6  14        2.97        6.28      3.07 o 
  -3   6  14       27.10       29.86      3.62 o 
  -2   6  14       43.76       52.65      4.45 o 
  -1   6  14       32.02       32.86      3.68 o 
   0   6  14       80.19       90.62      5.26 o 
   1   6  14       34.00       38.09      4.96 o 
  -4   7  14       72.51       84.57      6.91 o 
  -3   7  14        5.24        6.63      3.04 o 
  -2   7  14        1.75        3.83      3.26 o 
  -1   7  14       29.32       31.96      4.14 o 
   0   7  14        2.58        5.75      2.85 o 
  -3   8  14      165.42      170.58     11.22 o 
  -2   8  14      450.97      453.44     14.74 o 
  -1   8  14       65.68       79.92      5.31 o 
  -6   1  15       53.12       63.15      5.62 o 
  -5   1  15       46.41       49.33      4.70 o 
  -4   1  15       47.39       61.01      5.05 o 
  -3   1  15      513.02      512.92     13.19 o 
  -2   1  15      185.83      198.15      7.75 o 
  -1   1  15       12.82       15.36      3.38 o 
   0   1  15      228.40      232.25      8.30 o 
   1   1  15      280.10      307.28      9.22 o 
  -6   2  15      194.68      206.89     12.78 o 
  -5   2  15       26.46       28.70      6.26 o 
  -4   2  15      159.75      159.01     15.65 o 
  -3   2  15      204.29      193.06      7.93 o 
  -2   2  15       35.58       36.63      3.94 o 
  -1   2  15        3.54        3.37      2.82 o 
   0   2  15      115.44      112.68      5.81 o 
   1   2  15      618.30      588.84     19.83 o 
  -5   3  15      479.90      528.58     20.35 o 
  -4   3  15      156.45      162.80     10.96 o 
  -3   3  15       50.39       47.05      4.31 o 
  -2   3  15        1.37        1.65      3.04 o 
  -1   3  15      246.35      252.57      8.75 o 
   0   3  15      135.76      138.56      6.31 o 
   1   3  15        8.24       13.57      4.17 o 
  -5   4  15        8.62        7.31      5.48 o 
  -4   4  15       29.44       23.22      6.26 o 
  -3   4  15       35.39       37.31      5.74 o 
  -2   4  15       11.02       13.60      3.13 o 
  -1   4  15       84.40       79.38      7.70 o 
   0   4  15       38.91       44.58      4.31 o 
   1   4  15        0.04        0.00      4.44 o 
  -5   5  15      115.51      129.67     10.70 o 
  -4   5  15       93.82       89.75      9.13 o 
  -3   5  15       59.47       52.96      6.78 o 
  -2   5  15       39.65       41.48      7.04 o 
  -1   5  15      348.41      344.55     22.05 o 
   0   5  15      160.82      164.10     10.31 o 
  -4   6  15      145.25      155.23     11.48 o 
  -3   6  15        1.24        0.26      3.91 o 
  -2   6  15      110.01      116.62      9.65 o 
  -1   6  15      163.04      165.67     11.48 o 
   0   6  15       48.68       54.01      7.04 o 
  -2   7  15      364.13      359.51     16.70 o 
  -5   0  16        9.21       21.39      5.22 o 
  -4   0  16      128.44      126.01      9.65 o 
  -3   0  16      737.00      757.38     24.52 o 
  -2   0  16     1128.64     1092.11     30.52 o 
  -1   0  16      170.02      181.06     10.96 o 
   0   0  16      160.73      127.84      9.13 o 
  -5   1  16       71.30       78.93      6.27 o 
  -4   1  16       47.86       44.23      5.09 o 
  -3   1  16       42.13       51.65      4.61 o 
  -2   1  16       19.31       16.96      3.68 o 
  -1   1  16      202.35      182.89      7.83 o 
   0   1  16        0.07        2.05      2.19 o 
  -5   2  16       96.12       99.08      6.26 o 
  -4   2  16      361.42      366.54     11.53 o 
  -3   2  16      163.55      188.71     10.44 o 
  -2   2  16      289.09      291.05     10.04 o 
  -1   2  16      256.40      278.94      9.59 o 
   0   2  16       82.94       89.41      5.62 o 
  -4   3  16        4.04        4.58      3.19 o 
  -3   3  16      135.92      133.06      7.00 o 
  -2   3  16       10.12       12.32      3.38 o 
  -1   3  16      161.76      143.51     18.26 o 
   0   3  16       12.54        8.99      2.75 o 
  -4   4  16      528.68      521.01     20.35 o 
  -3   4  16        2.13        2.80      2.84 o 
  -2   4  16        3.45        5.17      2.75 o 
  -1   4  16      228.67      225.32     18.13 o 
  -2   5  16        8.55        7.41      3.04 o 
                                                 
